# Supplementary material for: Ethyl 2-amino-4-(3-chloro­phen­yl)-5,10-dioxo-5,10-dihydro-4H-benzo[g]chromene-3-carboxyl­ate
Source: Acta Crystallogr Sect E Struct Rep Online. 2009 May 20;65(Pt 6):o1324. doi: 10.1107/S160053680901753X (PMC2969697; doi:10.1107/S160053680901753X)
Supplement: Supplementary file 1 [file e-65-o1324-sup1.cif]

##############################################################################
###                                                                        ###
###        Electronic paper (Acta Crystallographica Section E)             ###
###                                                                        ###
##############################################################################
#                                                                            #
# This CIF contains the data in a paper accepted for publication in Acta     #
# Crystallographica Section E. It conforms to the requirements of Notes      #
# for Authors for Section E, and has been peer reviewed under the auspices   #
# of the IUCr Commission on Journals.                                        #
#                                                                            #
# Full details of the Crystallographic Information File format               #
# are given in the paper "The Crystallographic Information File (CIF):       #
# a New Standard Archive File for Crystallography" by S. R. Hall, F. H.      #
# Allen and I. D. Brown [Acta Cryst. (1991), A47, 655-685].                  #
#                                                                            #
# The current version of the core CIF dictionary is obtainable from          #
# ftp://ftp.iucr.org/pub/cif_core.dic. The current version number is 2.4.    #
#                                                                            #
# Software is freely available for graphical display of the structure(s) in  #
# this CIF.  For information consult the CIF home page http://www.iucr.org/  #
# cif/home.html                                                              #
#                                                                            #
# This file may be used for bona fide research purposes within the           #
# scientific community so long as proper attribution is given to the journal # 
# article from which it was obtained.                                        #
#                                                                            #
##############################################################################
                                             
data_global
_audit_creation_method     'SHELXL-97'
_journal_date_recd_electronic     2009-05-04
_journal_date_accepted     2009-05-11
_journal_name_full     'Acta Crystallographica, Section E'
_journal_year     2009
_journal_volume     65
_journal_issue      6
_journal_page_first     o1324
_journal_page_last     o1324
_journal_paper_category     QO
_journal_coeditor_code     HG2512
_publ_contact_author_name     'Xiao Hu'
_publ_contact_author_address
;
Xuzhou Ruisai Technology Industry Co.,Ltd
Xuzhou 221004
People's Republic of China
;
_publ_contact_author_email     'chshengyaonk@mail.nankai.edu.cn'
_publ_contact_author_fax     '+86-516-87768008'
_publ_contact_author_phone     '+86-516-87768018'
_publ_section_title
;\
Ethyl
2-amino-4-(3-chlorophenyl)-5,10-dioxo-5,10-dihydro-4<i>H</i>-benzo[<i>g</i>]\
chromene-3-carboxylate
;
loop_
    _publ_author_name
    _publ_author_footnote
    _publ_author_address
    'Xiao Hu' .
;
Xuzhou Ruisai Technology Industry Co. Ltd
Xuzhou 221004
People's Republic of China
;
    'Song Lei' .
;
Department of Chemistry, Xuzhou Normal University
Xuzhou 221116
People's Republic of China
Key Laboratory of Biotechnology for Medical Plants of Jiangsu Province
Xuzhou 221116
People's Republic of China
;
    'Chang-Sheng Yao' .
;
Department of Chemistry, Xuzhou Normal University
Xuzhou 221116
People's Republic of China
and
Key Laboratory of Biotechnology for Medical Plants of Jiangsu Province
Xuzhou 221116
People's Republic of China
;
data_I
_chemical_name_systematic
;
Ethyl 2-amino-4-(3-chlorophenyl)-5,10-dioxo-5,10-dihydro-
4<i>H</i>-benzo[<i>g</i>]chromene-3-carboxylate
;
_chemical_name_common     ?
_chemical_formula_moiety     'C22 H16 Cl N O5'
_chemical_formula_sum     'C22 H16 Cl N O5'
_chemical_formula_iupac     'C22 H16 Cl N O5'
_chemical_formula_weight     409.81
_chemical_melting_point     ?
_symmetry_cell_setting     triclinic
_symmetry_space_group_name_H-M     'P -1'
_symmetry_space_group_name_Hall     '-P 1'
loop_
    _symmetry_equiv_pos_as_xyz
    'x, y, z'
    '-x, -y, -z'
_cell_length_a     6.1175(17)
_cell_length_b     10.021(3)
_cell_length_c     15.967(5)
_cell_angle_alpha     84.840(13)
_cell_angle_beta     87.714(12)
_cell_angle_gamma     67.429(8)
_cell_volume     900.2(4)
_cell_formula_units_Z     2
_cell_measurement_reflns_used     2873
_cell_measurement_theta_min     2.2
_cell_measurement_theta_max     27.9
_cell_measurement_temperature     113(2)
_exptl_crystal_description     block
_exptl_crystal_colour     red
_exptl_crystal_size_max     0.32
_exptl_crystal_size_mid     0.30
_exptl_crystal_size_min     0.20
_exptl_crystal_density_diffrn     1.512
_exptl_crystal_density_meas     ?
_exptl_crystal_density_method     'not measured'
_exptl_crystal_F_000     424
_exptl_absorpt_coefficient_mu     0.250
_exptl_absorpt_correction_type     multi-scan
_exptl_absorpt_process_details     '(Jacobson, 1998)'
_exptl_absorpt_correction_T_min     0.9244
_exptl_absorpt_correction_T_max     0.9518
_exptl_special_details
;
;
_diffrn_ambient_temperature     113(2)
_diffrn_radiation_type     MoK\a
_diffrn_radiation_wavelength     0.71070
_diffrn_radiation_source     'rotating anode'
_diffrn_radiation_monochromator     confocal
_diffrn_measurement_device_type     'Rigaku Saturn'
_diffrn_measurement_method     \w
_diffrn_detector_area_resol_mean     7.31
_diffrn_reflns_number     11338
_diffrn_reflns_av_R_equivalents     0.0328
_diffrn_reflns_av_sigmaI/netI     0.0447
_diffrn_reflns_theta_min     2.21
_diffrn_reflns_theta_max     27.87
_diffrn_reflns_theta_full     27.87
_diffrn_measured_fraction_theta_max     0.994
_diffrn_measured_fraction_theta_full     0.994
_diffrn_reflns_limit_h_min     -8
_diffrn_reflns_limit_h_max     8
_diffrn_reflns_limit_k_min     -13
_diffrn_reflns_limit_k_max     13
_diffrn_reflns_limit_l_min     -20
_diffrn_reflns_limit_l_max     20
_diffrn_standards_number     ?
_diffrn_standards_interval_count     ?
_diffrn_standards_interval_time     ?
_diffrn_standards_decay_%     ?
_refine_special_details
;
Refinement of <i>F</i>^2^ against ALL reflections. The weighted <i>R</i>-factor
<i>wR</i> and goodness of fit <i>S</i> are based on <i>F</i>^2^, conventional
<i>R</i>-factors <i>R</i> are based on <i>F</i>, with <i>F</i> set to zero for
negative <i>F</i>^2^. The threshold expression of <i>F</i>^2^ >
\s(<i>F</i>^2^) is used only for calculating <i>R</i>-factors(gt) <i>etc</i>.
and is not relevant to the choice of reflections for refinement.
<i>R</i>-factors based on <i>F</i>^2^ are statistically about twice as large
as those based on <i>F</i>, and <i>R</i>- factors based on ALL data will be
even larger.
;
_reflns_number_total     4261
_reflns_number_gt     3031
_reflns_threshold_expression     I>2\s(I)
_refine_ls_structure_factor_coef     Fsqd
_refine_ls_matrix_type     full
_refine_ls_R_factor_all     0.0472
_refine_ls_R_factor_gt     0.0340
_refine_ls_wR_factor_gt     0.0912
_refine_ls_wR_factor_ref     0.0972
_refine_ls_goodness_of_fit_ref     1.006
_refine_ls_restrained_S_all     1.006
_refine_ls_number_reflns     4261
_refine_ls_number_parameters     272
_refine_ls_number_restraints     0
_refine_ls_hydrogen_treatment     mixed
_refine_ls_weighting_scheme     calc
_refine_ls_weighting_details
                 'calc w=1/[\s^2^(Fo^2^)+(0.0583P)^2^] where P=(Fo^2^+2Fc^2^)/3'
_atom_sites_solution_hydrogens     geom
_atom_sites_solution_primary     direct
_atom_sites_solution_secondary     difmap
_refine_ls_shift/su_max     0.000
_refine_ls_shift/su_mean     0.000
_refine_diff_density_max     0.369
_refine_diff_density_min     -0.451
_refine_ls_extinction_method     'SHELXL97 (Sheldrick, 2008)'
_refine_ls_extinction_coef     0.020(4)
_refine_ls_extinction_expression
                                  'Fc^*^=kFc[1+0.001xFc^2^\l^3^/sin(2\q)]^-1/4^'
loop_
    _atom_type_symbol
    _atom_type_description
    _atom_type_scat_dispersion_real
    _atom_type_scat_dispersion_imag
    _atom_type_scat_source
    'C' 'C' 0.0033 0.0016
                         'International Tables Vol C Tables 4.2.6.8 and 6.1.1.4'
    'H' 'H' 0.0000 0.0000
                         'International Tables Vol C Tables 4.2.6.8 and 6.1.1.4'
    'N' 'N' 0.0061 0.0033
                         'International Tables Vol C Tables 4.2.6.8 and 6.1.1.4'
    'O' 'O' 0.0106 0.0060
                         'International Tables Vol C Tables 4.2.6.8 and 6.1.1.4'
    'Cl' 'Cl' 0.1484 0.1585
                         'International Tables Vol C Tables 4.2.6.8 and 6.1.1.4'
_computing_data_collection     'CrystalClear (Rigaku/MSC, 2002)'
_computing_cell_refinement     'CrystalClear (Rigaku/MSC, 2002)'
_computing_data_reduction     'CrystalClear (Rigaku/MSC, 2002)'
_computing_structure_solution     'SHELXS97 (Sheldrick, 2008)'
_computing_structure_refinement     'SHELXL97 (Sheldrick, 2008)'
_computing_molecular_graphics     'SHELXTL (Sheldrick, 2008)'
_computing_publication_material     'SHELXTL (Sheldrick, 2008)'
loop_
    _atom_site_type_symbol
    _atom_site_label
    _atom_site_fract_x
    _atom_site_fract_y
    _atom_site_fract_z
    _atom_site_U_iso_or_equiv
    _atom_site_adp_type
    _atom_site_calc_flag
    _atom_site_refinement_flags
    _atom_site_occupancy
    _atom_site_disorder_assembly
    _atom_site_disorder_group
    Cl Cl1 0.49377(7) 0.57379(4) 0.30597(2) 0.02735(12) Uani d . 1 . .
    O O1 -0.07224(16) 0.26225(11) 0.15817(6) 0.0199(2) Uani d . 1 . .
    O O2 0.68318(17) 0.12419(11) -0.04552(6) 0.0231(2) Uani d . 1 . .
    O O3 0.75549(16) 0.04439(10) 0.11440(5) 0.0172(2) Uani d . 1 . .
    O O4 0.88099(17) -0.17355(11) 0.35482(6) 0.0225(2) Uani d . 1 . .
    O O5 0.48890(16) -0.07946(10) 0.38009(6) 0.0184(2) Uani d . 1 . .
    N N1 1.0294(2) -0.10163(13) 0.20348(8) 0.0191(3) Uani d . 1 . .
    C C1 0.0990(2) 0.23745(14) 0.11164(8) 0.0156(3) Uani d . 1 . .
    C C2 0.0730(2) 0.29181(14) 0.02047(8) 0.0162(3) Uani d . 1 . .
    C C3 -0.1499(2) 0.37702(15) -0.01112(8) 0.0194(3) Uani d . 1 . .
    H H3 -0.2854 0.3985 0.0244 0.023 Uiso calc R 1 . .
    C C4 -0.1737(3) 0.43104(16) -0.09541(9) 0.0223(3) Uani d . 1 . .
    H H4 -0.3264 0.4885 -0.1173 0.027 Uiso calc R 1 . .
    C C5 0.0222(3) 0.40187(16) -0.14729(9) 0.0228(3) Uani d . 1 . .
    H H5 0.0044 0.4412 -0.2042 0.027 Uiso calc R 1 . .
    C C6 0.2449(3) 0.31522(15) -0.11653(8) 0.0203(3) Uani d . 1 . .
    H H6 0.3795 0.2939 -0.1524 0.024 Uiso calc R 1 . .
    C C7 0.2707(2) 0.25930(14) -0.03244(8) 0.0167(3) Uani d . 1 . .
    C C8 0.5078(2) 0.16626(14) -0.00028(8) 0.0164(3) Uani d . 1 . .
    C C9 0.5273(2) 0.12298(14) 0.09172(8) 0.0155(3) Uani d . 1 . .
    C C10 0.3409(2) 0.15414(14) 0.14472(8) 0.0147(3) Uani d . 1 . .
    C C11 0.3707(2) 0.10501(14) 0.23718(8) 0.0148(3) Uani d . 1 . .
    H H11 0.2601 0.0547 0.2528 0.018 Uiso calc R 1 . .
    C C12 0.6221(2) -0.00336(14) 0.25298(8) 0.0155(3) Uani d . 1 . .
    C C13 0.7982(2) -0.02151(14) 0.19472(8) 0.0157(3) Uani d . 1 . .
    C C14 0.3041(2) 0.23611(14) 0.28925(8) 0.0145(3) Uani d . 1 . .
    C C15 0.4265(2) 0.32887(14) 0.27878(8) 0.0155(3) Uani d . 1 . .
    H H15 0.5580 0.3086 0.2414 0.019 Uiso calc R 1 . .
    C C16 0.3534(2) 0.45117(15) 0.32365(8) 0.0191(3) Uani d . 1 . .
    C C17 0.1670(3) 0.48205(16) 0.38070(8) 0.0233(3) Uani d . 1 . .
    H H17 0.1203 0.5659 0.4111 0.028 Uiso calc R 1 . .
    C C18 0.0507(3) 0.38732(16) 0.39210(9) 0.0238(3) Uani d . 1 . .
    H H18 -0.0756 0.4055 0.4316 0.029 Uiso calc R 1 . .
    C C19 0.1165(2) 0.26597(16) 0.34642(8) 0.0203(3) Uani d . 1 . .
    H H19 0.0329 0.2030 0.3542 0.024 Uiso calc R 1 . .
    C C20 0.6813(2) -0.09205(14) 0.33211(8) 0.0163(3) Uani d . 1 . .
    C C21 0.5361(2) -0.17302(15) 0.45788(8) 0.0199(3) Uani d . 1 . .
    H H21A 0.6348 -0.1461 0.4955 0.024 Uiso calc R 1 . .
    H H21B 0.6222 -0.2754 0.4458 0.024 Uiso calc R 1 . .
    C C22 0.3031(3) -0.15439(17) 0.49923(9) 0.0251(3) Uani d . 1 . .
    H H22A 0.3301 -0.2167 0.5518 0.030 Uiso calc R 1 . .
    H H22B 0.2069 -0.1814 0.4616 0.030 Uiso calc R 1 . .
    H H22C 0.2199 -0.0529 0.5113 0.030 Uiso calc R 1 . .
    H H1 1.081(3) -0.160(2) 0.2506(12) 0.037(5) Uiso d . 1 . .
    H H2 1.111(3) -0.118(2) 0.1561(12) 0.044(5) Uiso d . 1 . .
loop_
    _atom_site_aniso_label
    _atom_site_aniso_U_11
    _atom_site_aniso_U_22
    _atom_site_aniso_U_33
    _atom_site_aniso_U_12
    _atom_site_aniso_U_13
    _atom_site_aniso_U_23
    Cl1 0.0303(2) 0.01992(19) 0.0328(2) -0.00981(15) -0.00537(15) -0.00406(15)
    O1 0.0141(5) 0.0219(5) 0.0218(5) -0.0057(4) 0.0003(4) 0.0018(4)
    O2 0.0216(5) 0.0269(6) 0.0188(5) -0.0069(4) 0.0051(4) -0.0046(4)
    O3 0.0142(5) 0.0194(5) 0.0159(5) -0.0043(4) 0.0011(4) -0.0011(4)
    O4 0.0178(5) 0.0202(5) 0.0229(5) -0.0005(4) -0.0025(4) 0.0027(4)
    O5 0.0171(5) 0.0179(5) 0.0163(5) -0.0037(4) -0.0009(4) 0.0048(4)
    N1 0.0145(6) 0.0204(6) 0.0194(6) -0.0033(5) 0.0018(5) -0.0030(5)
    C1 0.0169(7) 0.0139(6) 0.0175(6) -0.0076(5) -0.0007(5) -0.0012(5)
    C2 0.0184(7) 0.0141(6) 0.0174(7) -0.0075(5) -0.0018(5) -0.0013(5)
    C3 0.0194(7) 0.0183(7) 0.0215(7) -0.0082(6) -0.0015(5) -0.0010(6)
    C4 0.0229(7) 0.0205(7) 0.0227(7) -0.0072(6) -0.0077(6) 0.0006(6)
    C5 0.0305(8) 0.0221(7) 0.0168(7) -0.0110(6) -0.0037(6) 0.0003(6)
    C6 0.0247(8) 0.0211(7) 0.0162(7) -0.0099(6) 0.0006(5) -0.0020(6)
    C7 0.0207(7) 0.0147(6) 0.0168(6) -0.0086(5) -0.0009(5) -0.0029(5)
    C8 0.0197(7) 0.0151(6) 0.0171(6) -0.0090(5) 0.0018(5) -0.0043(5)
    C9 0.0161(7) 0.0137(6) 0.0170(6) -0.0058(5) -0.0007(5) -0.0025(5)
    C10 0.0166(7) 0.0125(6) 0.0156(6) -0.0062(5) -0.0001(5) -0.0012(5)
    C11 0.0147(6) 0.0144(6) 0.0148(6) -0.0056(5) -0.0005(5) 0.0015(5)
    C12 0.0145(6) 0.0135(6) 0.0172(6) -0.0036(5) -0.0005(5) -0.0015(5)
    C13 0.0169(7) 0.0128(6) 0.0175(6) -0.0056(5) -0.0024(5) -0.0021(5)
    C14 0.0132(6) 0.0136(6) 0.0121(6) -0.0004(5) -0.0020(5) 0.0016(5)
    C15 0.0140(6) 0.0165(7) 0.0123(6) -0.0019(5) -0.0005(5) 0.0003(5)
    C16 0.0217(7) 0.0163(7) 0.0163(6) -0.0040(6) -0.0060(5) 0.0015(5)
    C17 0.0261(8) 0.0181(7) 0.0157(7) 0.0032(6) -0.0041(5) -0.0027(5)
    C18 0.0205(7) 0.0248(8) 0.0155(7) 0.0020(6) 0.0035(5) 0.0005(6)
    C19 0.0181(7) 0.0217(7) 0.0172(7) -0.0042(6) 0.0005(5) 0.0031(5)
    C20 0.0162(7) 0.0125(6) 0.0186(7) -0.0034(5) -0.0002(5) -0.0027(5)
    C21 0.0222(7) 0.0181(7) 0.0152(6) -0.0042(6) -0.0033(5) 0.0047(5)
    C22 0.0244(8) 0.0299(8) 0.0195(7) -0.0102(6) -0.0016(6) 0.0058(6)
_geom_special_details
;
All e.s.d.'s (except the e.s.d. in the dihedral angle between two l.s. planes)
are estimated using the full covariance matrix. The cell e.s.d.'s are taken
into account individually in the estimation of e.s.d.'s in distances, angles
and torsion angles; correlations between e.s.d.'s in cell parameters are only
used when they are defined by crystal symmetry. An approximate (isotropic)
treatment of cell e.s.d.'s is used for estimating e.s.d.'s involving l.s.
planes.
;
loop_
    _geom_bond_atom_site_label_1
    _geom_bond_atom_site_label_2
    _geom_bond_site_symmetry_2
    _geom_bond_distance
    _geom_bond_publ_flag
    Cl1 C16 . 1.7479(15) ?
    O1 C1 . 1.2177(16) ?
    O2 C8 . 1.2231(16) ?
    O3 C9 . 1.3584(16) ?
    O3 C13 . 1.3751(15) ?
    O4 C20 . 1.2274(16) ?
    O5 C20 . 1.3492(16) ?
    O5 C21 . 1.4549(15) ?
    N1 C13 . 1.3372(17) ?
    N1 H1 . 0.898(18) ?
    N1 H2 . 0.880(19) ?
    C1 C10 . 1.4834(18) ?
    C1 C2 . 1.5002(18) ?
    C2 C3 . 1.3879(19) ?
    C2 C7 . 1.3959(19) ?
    C3 C4 . 1.3963(19) ?
    C3 H3 . 0.9500 ?
    C4 C5 . 1.379(2) ?
    C4 H4 . 0.9500 ?
    C5 C6 . 1.386(2) ?
    C5 H5 . 0.9500 ?
    C6 C7 . 1.3984(18) ?
    C6 H6 . 0.9500 ?
    C7 C8 . 1.4739(19) ?
    C8 C9 . 1.4899(18) ?
    C9 C10 . 1.3457(18) ?
    C10 C11 . 1.5089(17) ?
    C11 C12 . 1.5194(18) ?
    C11 C14 . 1.5303(19) ?
    C11 H11 . 1.0000 ?
    C12 C13 . 1.3635(18) ?
    C12 C20 . 1.4508(18) ?
    C14 C19 . 1.3938(18) ?
    C14 C15 . 1.3959(19) ?
    C15 C16 . 1.3881(19) ?
    C15 H15 . 0.9500 ?
    C16 C17 . 1.387(2) ?
    C17 C18 . 1.384(2) ?
    C17 H17 . 0.9500 ?
    C18 C19 . 1.390(2) ?
    C18 H18 . 0.9500 ?
    C19 H19 . 0.9500 ?
    C21 C22 . 1.498(2) ?
    C21 H21A . 0.9900 ?
    C21 H21B . 0.9900 ?
    C22 H22A . 0.9800 ?
    C22 H22B . 0.9800 ?
    C22 H22C . 0.9800 ?
loop_
    _geom_angle_atom_site_label_1
    _geom_angle_atom_site_label_2
    _geom_angle_atom_site_label_3
    _geom_angle_site_symmetry_1
    _geom_angle_site_symmetry_3
    _geom_angle
    _geom_angle_publ_flag
    C9 O3 C13 . . 118.10(10) ?
    C20 O5 C21 . . 115.05(10) ?
    C13 N1 H1 . . 119.2(11) ?
    C13 N1 H2 . . 115.0(12) ?
    H1 N1 H2 . . 121.7(17) ?
    O1 C1 C10 . . 120.28(11) ?
    O1 C1 C2 . . 121.46(11) ?
    C10 C1 C2 . . 118.25(11) ?
    C3 C2 C7 . . 119.80(12) ?
    C3 C2 C1 . . 119.51(12) ?
    C7 C2 C1 . . 120.68(11) ?
    C2 C3 C4 . . 119.58(13) ?
    C2 C3 H3 . . 120.2 ?
    C4 C3 H3 . . 120.2 ?
    C5 C4 C3 . . 120.69(13) ?
    C5 C4 H4 . . 119.7 ?
    C3 C4 H4 . . 119.7 ?
    C4 C5 C6 . . 120.06(13) ?
    C4 C5 H5 . . 120.0 ?
    C6 C5 H5 . . 120.0 ?
    C5 C6 C7 . . 119.77(13) ?
    C5 C6 H6 . . 120.1 ?
    C7 C6 H6 . . 120.1 ?
    C2 C7 C6 . . 120.06(12) ?
    C2 C7 C8 . . 120.43(12) ?
    C6 C7 C8 . . 119.50(12) ?
    O2 C8 C7 . . 122.97(12) ?
    O2 C8 C9 . . 120.19(12) ?
    C7 C8 C9 . . 116.84(11) ?
    C10 C9 O3 . . 124.60(12) ?
    C10 C9 C8 . . 124.01(12) ?
    O3 C9 C8 . . 111.36(11) ?
    C9 C10 C1 . . 119.43(11) ?
    C9 C10 C11 . . 121.75(12) ?
    C1 C10 C11 . . 118.82(11) ?
    C10 C11 C12 . . 109.30(10) ?
    C10 C11 C14 . . 110.13(10) ?
    C12 C11 C14 . . 112.83(11) ?
    C10 C11 H11 . . 108.1 ?
    C12 C11 H11 . . 108.1 ?
    C14 C11 H11 . . 108.1 ?
    C13 C12 C20 . . 117.77(11) ?
    C13 C12 C11 . . 122.20(11) ?
    C20 C12 C11 . . 120.02(11) ?
    N1 C13 C12 . . 128.18(12) ?
    N1 C13 O3 . . 109.49(11) ?
    C12 C13 O3 . . 122.33(11) ?
    C19 C14 C15 . . 119.25(12) ?
    C19 C14 C11 . . 120.14(12) ?
    C15 C14 C11 . . 120.59(11) ?
    C16 C15 C14 . . 119.13(12) ?
    C16 C15 H15 . . 120.4 ?
    C14 C15 H15 . . 120.4 ?
    C17 C16 C15 . . 122.12(14) ?
    C17 C16 Cl1 . . 118.47(11) ?
    C15 C16 Cl1 . . 119.39(11) ?
    C18 C17 C16 . . 118.20(13) ?
    C18 C17 H17 . . 120.9 ?
    C16 C17 H17 . . 120.9 ?
    C17 C18 C19 . . 120.85(13) ?
    C17 C18 H18 . . 119.6 ?
    C19 C18 H18 . . 119.6 ?
    C18 C19 C14 . . 120.40(14) ?
    C18 C19 H19 . . 119.8 ?
    C14 C19 H19 . . 119.8 ?
    O4 C20 O5 . . 121.56(12) ?
    O4 C20 C12 . . 125.79(12) ?
    O5 C20 C12 . . 112.64(11) ?
    O5 C21 C22 . . 107.88(11) ?
    O5 C21 H21A . . 110.1 ?
    C22 C21 H21A . . 110.1 ?
    O5 C21 H21B . . 110.1 ?
    C22 C21 H21B . . 110.1 ?
    H21A C21 H21B . . 108.4 ?
    C21 C22 H22A . . 109.5 ?
    C21 C22 H22B . . 109.5 ?
    H22A C22 H22B . . 109.5 ?
    C21 C22 H22C . . 109.5 ?
    H22A C22 H22C . . 109.5 ?
    H22B C22 H22C . . 109.5 ?
loop_
    _geom_torsion_atom_site_label_1
    _geom_torsion_atom_site_label_2
    _geom_torsion_atom_site_label_3
    _geom_torsion_atom_site_label_4
    _geom_torsion_site_symmetry_1
    _geom_torsion_site_symmetry_2
    _geom_torsion_site_symmetry_3
    _geom_torsion_site_symmetry_4
    _geom_torsion
    _geom_torsion_publ_flag
    O1 C1 C2 C3 . . . . 2.5(2) ?
    C10 C1 C2 C3 . . . . -176.36(12) ?
    O1 C1 C2 C7 . . . . -178.39(13) ?
    C10 C1 C2 C7 . . . . 2.70(19) ?
    C7 C2 C3 C4 . . . . -0.8(2) ?
    C1 C2 C3 C4 . . . . 178.23(12) ?
    C2 C3 C4 C5 . . . . -0.7(2) ?
    C3 C4 C5 C6 . . . . 1.6(2) ?
    C4 C5 C6 C7 . . . . -1.0(2) ?
    C3 C2 C7 C6 . . . . 1.5(2) ?
    C1 C2 C7 C6 . . . . -177.59(12) ?
    C3 C2 C7 C8 . . . . -178.63(12) ?
    C1 C2 C7 C8 . . . . 2.31(19) ?
    C5 C6 C7 C2 . . . . -0.6(2) ?
    C5 C6 C7 C8 . . . . 179.53(13) ?
    C2 C7 C8 O2 . . . . 173.40(13) ?
    C6 C7 C8 O2 . . . . -6.7(2) ?
    C2 C7 C8 C9 . . . . -6.16(18) ?
    C6 C7 C8 C9 . . . . 173.74(12) ?
    C13 O3 C9 C10 . . . . 7.43(19) ?
    C13 O3 C9 C8 . . . . -170.55(10) ?
    O2 C8 C9 C10 . . . . -174.20(13) ?
    C7 C8 C9 C10 . . . . 5.37(19) ?
    O2 C8 C9 O3 . . . . 3.80(18) ?
    C7 C8 C9 O3 . . . . -176.63(11) ?
    O3 C9 C10 C1 . . . . -178.19(12) ?
    C8 C9 C10 C1 . . . . -0.5(2) ?
    O3 C9 C10 C11 . . . . 1.1(2) ?
    C8 C9 C10 C11 . . . . 178.79(12) ?
    O1 C1 C10 C9 . . . . 177.45(12) ?
    C2 C1 C10 C9 . . . . -3.64(19) ?
    O1 C1 C10 C11 . . . . -1.82(19) ?
    C2 C1 C10 C11 . . . . 177.09(11) ?
    C9 C10 C11 C12 . . . . -11.08(17) ?
    C1 C10 C11 C12 . . . . 168.17(11) ?
    C9 C10 C11 C14 . . . . 113.41(14) ?
    C1 C10 C11 C14 . . . . -67.34(15) ?
    C10 C11 C12 C13 . . . . 14.24(18) ?
    C14 C11 C12 C13 . . . . -108.66(14) ?
    C10 C11 C12 C20 . . . . -165.61(11) ?
    C14 C11 C12 C20 . . . . 71.50(15) ?
    C20 C12 C13 N1 . . . . -7.3(2) ?
    C11 C12 C13 N1 . . . . 172.81(13) ?
    C20 C12 C13 O3 . . . . 172.24(11) ?
    C11 C12 C13 O3 . . . . -7.6(2) ?
    C9 O3 C13 N1 . . . . 175.65(11) ?
    C9 O3 C13 C12 . . . . -4.00(18) ?
    C10 C11 C14 C19 . . . . 118.09(13) ?
    C12 C11 C14 C19 . . . . -119.49(13) ?
    C10 C11 C14 C15 . . . . -60.43(15) ?
    C12 C11 C14 C15 . . . . 62.00(15) ?
    C19 C14 C15 C16 . . . . -2.01(18) ?
    C11 C14 C15 C16 . . . . 176.52(11) ?
    C14 C15 C16 C17 . . . . 2.07(19) ?
    C14 C15 C16 Cl1 . . . . -176.00(9) ?
    C15 C16 C17 C18 . . . . -0.47(19) ?
    Cl1 C16 C17 C18 . . . . 177.61(10) ?
    C16 C17 C18 C19 . . . . -1.2(2) ?
    C17 C18 C19 C14 . . . . 1.2(2) ?
    C15 C14 C19 C18 . . . . 0.43(19) ?
    C11 C14 C19 C18 . . . . -178.10(12) ?
    C21 O5 C20 O4 . . . . -2.29(19) ?
    C21 O5 C20 C12 . . . . 176.26(11) ?
    C13 C12 C20 O4 . . . . 6.9(2) ?
    C11 C12 C20 O4 . . . . -173.26(13) ?
    C13 C12 C20 O5 . . . . -171.59(12) ?
    C11 C12 C20 O5 . . . . 8.26(17) ?
    C20 O5 C21 C22 . . . . -175.25(12) ?
loop_
    _geom_hbond_atom_site_label_D
    _geom_hbond_atom_site_label_H
    _geom_hbond_atom_site_label_A
    _geom_hbond_site_symmetry_A
    _geom_hbond_distance_DH
    _geom_hbond_distance_HA
    _geom_hbond_distance_DA
    _geom_hbond_angle_DHA
    N1 H1 O4 . 0.898(18) 2.049(18) 2.6827(17) 126.5(15)
    N1 H2 O2 2_755 0.880(19) 2.12(2) 2.9913(17) 170.2(18)
