# Supplementary material for: Ethyl 2-amino-4-(3-chloro­phen­yl)-5,10-dioxo-5,10-dihydro-4H-benzo[g]chromene-3-carboxyl­ate
Source: Acta Crystallogr Sect E Struct Rep Online. 2009 May 20;65(Pt 6):o1324. doi: 10.1107/S160053680901753X (PMC2969697; doi:10.1107/S160053680901753X)
Supplement: Supplementary file 2 [file e-65-o1324-Isup2.hkl]

# 
# h,k,l, Fc-squared, Fo-squared, sigma(Fo-squared) and status flag 
# 
data_I
_shelx_title '  _R609191b' 
_shelx_refln_list_code          4 
_shelx_F_calc_maximum      100.81 
_exptl_crystal_F_000       424.00 
_reflns_d_resolution_high  0.7601 
 
loop_ 
 _symmetry_equiv_pos_as_xyz 
 'x, y, z' 
 '-x, -y, -z' 
 
_cell_length_a     6.1175 
_cell_length_b    10.0212 
_cell_length_c    15.9671 
_cell_angle_alpha  84.840 
_cell_angle_beta   87.714 
_cell_angle_gamma  67.429 
 
_shelx_F_squared_multiplier     1.000 
 
loop_ 
 _refln_index_h 
 _refln_index_k 
 _refln_index_l 
 _refln_F_squared_calc 
 _refln_F_squared_meas 
 _refln_F_squared_sigma 
 _refln_observed_status 
   1   0   0      694.73      629.21      5.32 o 
   2   0   0      657.36      611.52      8.17 o 
   3   0   0      114.12       97.27      3.45 o 
   4   0   0      186.16      178.99      2.79 o 
   5   0   0      832.67      857.38     24.13 o 
   6   0   0      194.20      202.04      9.29 o 
   7   0   0      130.83      132.79      8.64 o 
  -7   1   0      104.38      124.60     11.37 o 
  -6   1   0       30.62       27.48      9.19 o 
  -5   1   0       11.54       12.76      5.34 o 
  -4   1   0       53.24       61.13      6.67 o 
  -3   1   0      958.34      989.00     15.74 o 
  -2   1   0      719.31      678.92      6.41 o 
  -1   1   0       63.59       61.20      2.09 o 
   0   1   0      754.55      704.97      6.04 o 
   2   1   0      558.90      515.86      9.86 o 
   3   1   0       98.87       99.79      3.88 o 
   4   1   0       28.91       22.53      1.67 o 
   5   1   0        0.70        0.65      0.84 o 
   6   1   0        0.17        1.28      4.00 o 
   7   1   0       37.78       29.14     17.66 o 
  -6   2   0      140.34      162.97     10.02 o 
  -5   2   0        8.56        9.66      5.16 o 
  -4   2   0        8.45        7.68      7.18 o 
  -3   2   0       54.80       53.33      2.66 o 
  -2   2   0       18.58       14.24      1.49 o 
  -1   2   0     1297.26     1199.62     10.48 o 
   0   2   0       18.54       23.14      0.81 o 
   1   2   0      974.73      974.02     13.12 o 
   2   2   0      203.34      210.85      2.50 o 
   3   2   0      428.36      434.55      6.00 o 
   4   2   0      769.58      781.45     14.25 o 
   5   2   0     1749.83     1745.43     23.00 o 
   6   2   0      496.61      491.93     16.42 o 
   7   2   0       16.91       13.71     10.45 o 
  -6   3   0        2.50        0.85      2.22 o 
  -5   3   0       67.05       60.40      8.70 o 
  -4   3   0       61.69       64.49      5.10 o 
  -3   3   0       38.71       38.42      1.68 o 
  -2   3   0      403.06      450.84     11.92 o 
  -1   3   0       57.85       67.04      2.08 o 
   0   3   0      768.18      719.10      9.92 o 
   1   3   0     4290.53     4354.17     71.78 o 
   2   3   0       29.57       34.20      1.36 o 
   3   3   0       74.89       91.85      3.52 o 
   4   3   0        3.10        3.89      2.28 o 
   5   3   0      932.29      993.55     16.44 o 
   6   3   0     1625.81     1715.93     38.13 o 
   7   3   0        0.34        0.75      2.04 o 
  -6   4   0      184.27      235.46     12.68 o 
  -5   4   0        9.81       13.08      4.54 o 
  -4   4   0      220.97      232.63      9.77 o 
  -3   4   0       63.66       59.06      2.71 o 
  -2   4   0      747.80      797.63     23.34 o 
  -1   4   0      667.73      657.77      7.66 o 
   0   4   0      462.63      413.36      5.86 o 
   1   4   0      639.79      637.27      5.18 o 
   2   4   0      629.89      694.82     13.05 o 
   3   4   0       12.08       18.86      5.08 o 
   4   4   0       34.23       31.33      3.68 o 
   5   4   0       31.05       31.33      4.22 o 
   6   4   0      427.21      429.53     12.07 o 
   7   4   0        4.91        2.85      3.38 o 
   8   4   0        8.48        8.90      6.62 o 
  -5   5   0       67.10       52.43     16.41 o 
  -4   5   0      100.40      105.93      7.00 o 
  -3   5   0      340.48      328.67      9.31 o 
  -2   5   0        7.89        4.69      2.42 o 
  -1   5   0       84.95      106.46      4.71 o 
   0   5   0        0.06        0.73      0.71 o 
   1   5   0       40.19       42.42      2.43 o 
   2   5   0      239.51      251.81      8.09 o 
   3   5   0      136.62      130.35      4.80 o 
   4   5   0       65.66       68.38      3.68 o 
   5   5   0      162.19      173.19      9.61 o 
   6   5   0      210.65      213.35      7.73 o 
   7   5   0       14.57       13.37      8.21 o 
   8   5   0        4.92        2.80      5.12 o 
  -5   6   0      295.61      321.35     31.72 o 
  -4   6   0       57.28       57.54      5.35 o 
  -3   6   0       11.61       11.88      6.71 o 
  -2   6   0      182.99      173.30      8.73 o 
  -1   6   0      103.17      122.91      7.34 o 
   0   6   0      613.74      625.40     11.61 o 
   1   6   0        8.69        5.07      2.50 o 
   2   6   0      750.51      709.49      9.78 o 
   3   6   0       53.97       59.56      3.16 o 
   4   6   0      510.70      500.56     12.38 o 
   5   6   0      119.14      121.52      6.61 o 
   6   6   0       17.05       20.22      5.99 o 
   7   6   0       35.76       25.24     11.02 o 
   8   6   0        9.02        4.93      5.06 o 
  -4   7   0       49.32       39.77      5.13 o 
  -3   7   0       29.37       21.72      8.53 o 
  -2   7   0      163.02      166.18      6.43 o 
  -1   7   0       63.95       60.08      4.10 o 
   0   7   0      946.29     1065.93     22.15 o 
   1   7   0      326.95      345.68      9.70 o 
   2   7   0       50.10       42.62      4.50 o 
   3   7   0      355.30      351.45      9.35 o 
   4   7   0      235.03      243.27      6.91 o 
   5   7   0      117.12      120.82      4.83 o 
   6   7   0       58.09       61.18      4.57 o 
   7   7   0      379.50      403.62     15.71 o 
  -4   8   0       73.37       73.67      6.09 o 
  -3   8   0      342.97      343.67     17.13 o 
  -2   8   0        0.74       -0.26      1.81 o 
  -1   8   0      103.67      108.23      4.82 o 
   0   8   0        0.04        1.37      2.22 o 
   1   8   0      683.85      748.75     17.58 o 
   2   8   0      524.52      559.40     10.84 o 
   3   8   0      263.56      249.89      8.48 o 
   4   8   0      373.01      394.59     15.32 o 
   5   8   0        0.05        1.48      1.35 o 
   6   8   0       83.12       88.37      4.72 o 
   7   8   0       17.10       13.19      6.55 o 
  -3   9   0       16.46       13.26      6.47 o 
  -2   9   0        3.60        3.42      2.74 o 
  -1   9   0      204.64      215.67     11.86 o 
   0   9   0        1.03        2.80      2.23 o 
   1   9   0      327.58      359.22      8.98 o 
   2   9   0        1.20        3.94      2.44 o 
   3   9   0       45.81       40.30      5.52 o 
   4   9   0       34.62       36.98      3.97 o 
   5   9   0      132.32      121.85      5.75 o 
   6   9   0       36.48       31.73      5.84 o 
   7   9   0       18.41       13.63      6.90 o 
  -2  10   0       21.62       14.54      7.49 o 
  -1  10   0        2.48        1.23      2.63 o 
   0  10   0        4.03        3.32      2.51 o 
   1  10   0       64.10       64.09      5.10 o 
   2  10   0       99.82       90.14      5.82 o 
   3  10   0       44.59       40.13      5.52 o 
   4  10   0        1.94        2.28      2.24 o 
   5  10   0      116.03      119.31      6.29 o 
   6  10   0       18.41       11.89     10.11 o 
   7  10   0       16.78        9.10     16.17 o 
  -1  11   0        2.36        5.31      7.32 o 
   0  11   0        9.62        8.16      7.29 o 
   1  11   0        4.12        4.42      4.61 o 
   2  11   0        3.73        4.80      4.72 o 
   3  11   0        0.52        0.38      5.00 o 
   4  11   0       65.18       63.06     15.73 o 
   5  11   0       10.90        8.80      4.24 o 
   6  11   0       50.12       43.74     13.76 o 
   0  12   0      211.85      201.58     10.34 o 
   1  12   0      115.41      118.26      8.77 o 
   2  12   0      229.37      215.77     18.69 o 
   3  12   0       10.74       16.24      5.95 o 
   4  12   0       81.24       74.38      6.63 o 
   5  12   0       16.53        9.52      7.52 o 
   3  13   0      135.76      124.71      9.32 o 
   4  13   0        9.84        5.97      6.06 o 
  -3 -13   1       10.66       10.55     10.24 o 
  -5 -12   1      167.17      178.26     12.67 o 
  -4 -12   1       72.83       88.05      7.80 o 
  -3 -12   1      172.78      177.47     10.68 o 
  -2 -12   1        3.82        1.98      4.35 o 
  -1 -12   1       79.29       73.25      5.84 o 
   0 -12   1      315.21      320.01     14.78 o 
  -6 -11   1       40.04       33.97     21.48 o 
  -5 -11   1       16.43       10.55      6.48 o 
  -4 -11   1       57.58       65.53      5.90 o 
  -3 -11   1      458.90      467.38     25.18 o 
  -2 -11   1       77.30       75.52     11.37 o 
  -1 -11   1       43.78       45.71      5.73 o 
   0 -11   1       11.99        4.54      5.66 o 
   1 -11   1       36.41       45.29      7.07 o 
  -7 -10   1      123.07      122.38      8.49 o 
  -6 -10   1        3.76        6.57      5.91 o 
  -5 -10   1      137.18      131.50      9.98 o 
  -4 -10   1       59.18       57.22      5.44 o 
  -3 -10   1       23.43       25.10     13.24 o 
  -2 -10   1        9.66        7.02      2.88 o 
  -1 -10   1       39.97       38.01      5.78 o 
   0 -10   1       77.25       75.27      5.38 o 
   1 -10   1       49.15       54.27      4.26 o 
   2 -10   1        1.56        1.51      2.29 o 
  -7  -9   1        0.50        2.97      2.88 o 
  -6  -9   1       70.77       60.91      4.58 o 
  -5  -9   1       59.72       46.13      3.51 o 
  -4  -9   1       66.85       66.84      5.03 o 
  -3  -9   1        0.08        0.36      1.56 o 
  -2  -9   1      214.24      217.11      5.68 o 
  -1  -9   1       20.82       18.97      6.40 o 
   0  -9   1      664.65      650.71     33.83 o 
   1  -9   1       66.56       64.15      4.85 o 
   2  -9   1       38.60       31.07      7.59 o 
   3  -9   1      141.14      145.58      8.08 o 
  -7  -8   1       75.39       73.49      6.21 o 
  -6  -8   1       15.98       14.97      4.81 o 
  -5  -8   1      182.86      192.59      9.25 o 
  -4  -8   1        6.07        2.32      2.53 o 
  -3  -8   1       15.26       17.63      5.91 o 
  -2  -8   1      338.45      367.65      6.89 o 
  -1  -8   1        0.23        2.03      5.24 o 
   0  -8   1       35.82       36.26      4.23 o 
   1  -8   1        0.81        1.39      1.43 o 
   2  -8   1       43.90       49.50      4.04 o 
   3  -8   1       24.44       17.30      8.53 o 
  -7  -7   1        9.86        9.96      5.60 o 
  -6  -7   1        9.40        9.67      4.00 o 
  -5  -7   1       16.67       21.36      4.78 o 
  -4  -7   1       59.16       78.14      5.05 o 
  -3  -7   1       31.23       35.03      2.84 o 
  -2  -7   1        0.23        0.69      0.99 o 
  -1  -7   1      183.00      181.16      4.40 o 
   0  -7   1       68.10       66.95      4.14 o 
   1  -7   1        9.77        6.51      3.00 o 
   2  -7   1       11.76       10.55      4.36 o 
   3  -7   1       99.17       91.48      5.12 o 
   4  -7   1      137.31      145.23      9.10 o 
  -7  -6   1       76.79       77.73      6.15 o 
  -6  -6   1       84.89       88.38      5.43 o 
  -5  -6   1        2.10        1.59      1.51 o 
  -4  -6   1      967.67     1119.49     24.14 o 
  -3  -6   1      198.57      196.60      5.02 o 
  -2  -6   1       78.39       78.78      3.31 o 
  -1  -6   1      852.06      882.28     18.47 o 
   0  -6   1       12.60       15.16      3.69 o 
   1  -6   1       79.82       77.55      4.11 o 
   2  -6   1       17.70       24.62      3.57 o 
   3  -6   1       18.31       15.20      5.95 o 
   4  -6   1      150.67      182.14     13.39 o 
   5  -6   1      149.55      145.44      8.03 o 
  -8  -5   1        0.01       -0.96      3.91 o 
  -7  -5   1       79.21       76.45      5.27 o 
  -6  -5   1       40.86       33.57     10.62 o 
  -5  -5   1       16.42       15.20      5.27 o 
  -4  -5   1      106.91       96.85      4.94 o 
  -3  -5   1      404.49      480.41      7.22 o 
  -2  -5   1      960.02     1091.42     24.12 o 
  -1  -5   1      828.37      787.87     17.96 o 
   0  -5   1       77.35       65.82      3.11 o 
   1  -5   1      980.09      999.68     41.06 o 
   2  -5   1      349.21      352.33      7.15 o 
   3  -5   1      344.67      339.72      8.84 o 
   4  -5   1      456.94      469.54     16.54 o 
   5  -5   1        8.34       10.06      7.45 o 
  -7  -4   1       29.25       28.49      4.82 o 
  -6  -4   1      957.41      988.67     24.73 o 
  -5  -4   1      316.89      321.51      7.37 o 
  -4  -4   1      467.52      487.05     12.43 o 
  -3  -4   1     1653.69     1656.88     21.79 o 
  -2  -4   1      704.32      770.40     11.10 o 
  -1  -4   1      184.13      179.66      4.55 o 
   0  -4   1      420.71      397.84      6.25 o 
   1  -4   1      162.85      204.43      5.81 o 
   2  -4   1      404.98      390.04      6.00 o 
   3  -4   1       31.73       41.75      2.37 o 
   4  -4   1        8.58       11.45      5.73 o 
   5  -4   1        8.17        5.93      2.76 o 
   6  -4   1        2.17        2.42      3.34 o 
  -7  -3   1       37.00       45.56      4.67 o 
  -6  -3   1      958.18      993.42     23.33 o 
  -5  -3   1      668.53      697.39     12.68 o 
  -4  -3   1      283.38      267.69      9.37 o 
  -3  -3   1       89.80       96.74      3.26 o 
  -2  -3   1     2186.12     2072.16     24.62 o 
  -1  -3   1      262.48      256.42      4.80 o 
   0  -3   1     1075.46      963.76      7.21 o 
   1  -3   1       90.51       98.75      2.77 o 
   2  -3   1     2859.31     2969.17     30.20 o 
   3  -3   1        6.59        4.55      1.78 o 
   4  -3   1      172.91      166.10      9.05 o 
   5  -3   1      115.19      114.03      8.47 o 
   6  -3   1        7.33        5.33      3.93 o 
  -7  -2   1       16.79       12.64      7.70 o 
  -6  -2   1        5.42        6.36      4.42 o 
  -5  -2   1      483.11      478.46      7.59 o 
  -4  -2   1      185.36      176.75      5.68 o 
  -3  -2   1        4.05        5.74      1.81 o 
  -2  -2   1      362.50      332.51      5.23 o 
  -1  -2   1     1387.55     1314.04     16.77 o 
   0  -2   1      551.06      574.09      4.66 o 
   1  -2   1      340.91      301.86      6.11 o 
   2  -2   1      293.53      334.71      6.48 o 
   3  -2   1      195.28      194.46      5.94 o 
   4  -2   1       26.24       36.49      2.75 o 
   5  -2   1       15.45       14.50      5.30 o 
   6  -2   1       72.06       95.03     10.19 o 
  -7  -1   1        0.95        2.37      3.00 o 
  -6  -1   1      125.81      111.73      6.61 o 
  -5  -1   1        5.25        6.99      3.47 o 
  -4  -1   1       14.39       17.51      1.55 o 
  -3  -1   1     1278.44     1270.42     13.56 o 
  -2  -1   1        3.55        4.43      1.22 o 
  -1  -1   1     1813.92     1755.73     15.62 o 
   0  -1   1      632.39      617.03      4.81 o 
   1  -1   1      429.35      394.82      4.60 o 
   2  -1   1       78.13       99.17      2.79 o 
   3  -1   1        2.25        2.74      1.52 o 
   4  -1   1      243.57      250.33      5.43 o 
   5  -1   1        0.01        0.97      2.80 o 
   6  -1   1       28.33       18.92      9.93 o 
   7  -1   1      111.65      132.60      9.21 o 
  -7   0   1       22.79       15.37      9.75 o 
  -6   0   1       76.13       72.49      5.64 o 
  -5   0   1       17.51       15.69      5.47 o 
  -4   0   1       79.90       90.34      3.11 o 
  -3   0   1      727.99      753.39     11.80 o 
  -2   0   1     1338.12     1296.83     12.58 o 
  -1   0   1     1809.64     1629.50     18.85 o 
   1   0   1      440.91      406.20      8.35 o 
   2   0   1      111.98       90.45      1.61 o 
   3   0   1       38.43       50.60      2.20 o 
   4   0   1        4.52        5.88      2.10 o 
   5   0   1      120.23      118.45      3.76 o 
   6   0   1       14.87       17.24      8.60 o 
   7   0   1       89.71      108.53      8.18 o 
  -7   1   1       89.43       98.55      9.60 o 
  -6   1   1      188.49      188.52     12.31 o 
  -5   1   1       30.82       27.23      9.99 o 
  -4   1   1     1358.51     1406.70     36.16 o 
  -3   1   1      568.82      539.43     10.58 o 
  -2   1   1        4.35        5.90      1.75 o 
  -1   1   1     3248.52     3111.88     30.36 o 
   0   1   1        0.88        1.07      0.45 o 
   1   1   1      648.41      583.03      9.45 o 
   2   1   1      268.63      279.68      3.74 o 
   3   1   1        7.93        9.00      2.96 o 
   4   1   1       23.58       22.99      1.82 o 
   5   1   1       54.22       49.90      2.29 o 
   6   1   1       17.23       14.66      7.57 o 
   7   1   1        1.13        2.27      3.54 o 
  -6   2   1        1.19       -0.08      4.33 o 
  -5   2   1        4.01        2.16      2.65 o 
  -4   2   1      231.89      240.46      9.12 o 
  -3   2   1      289.74      280.18     13.32 o 
  -2   2   1       34.25       46.93      2.40 o 
  -1   2   1      201.96      190.55      4.13 o 
   0   2   1      504.48      490.58      5.43 o 
   1   2   1     2069.49     2026.89     15.74 o 
   2   2   1     1210.55     1155.01     12.60 o 
   3   2   1       23.20       16.95      1.68 o 
   4   2   1      131.56      125.89      5.20 o 
   5   2   1      451.12      446.91      9.21 o 
   6   2   1       97.94      107.36      8.48 o 
   7   2   1      105.04      103.72      7.45 o 
  -6   3   1       26.57       37.49      7.72 o 
  -5   3   1      100.22      108.96      6.83 o 
  -4   3   1       22.36       20.22      9.46 o 
  -3   3   1        4.66        3.86      2.75 o 
  -2   3   1      617.69      629.11     16.07 o 
  -1   3   1     1369.72     1300.00     15.13 o 
   1   3   1    10163.11    12009.13    659.62 o 
   2   3   1      165.49      125.45      2.18 o 
   3   3   1     2164.45     2164.99     45.49 o 
   4   3   1      696.59      709.83     26.98 o 
   5   3   1      568.20      569.81     10.91 o 
   6   3   1      297.13      297.68      9.23 o 
   7   3   1        3.42        3.08      3.28 o 
  -6   4   1      386.93      453.12     17.41 o 
  -5   4   1       11.13        7.81      5.08 o 
  -4   4   1       21.20       20.42      8.03 o 
  -3   4   1      411.31      419.11      7.48 o 
  -2   4   1        0.19        0.52      0.53 o 
  -1   4   1      130.20      130.96      4.73 o 
   0   4   1      334.83      314.62      5.26 o 
   1   4   1      432.73      441.97      8.48 o 
   2   4   1     1956.97     2185.27     44.77 o 
   3   4   1      851.88      953.25     14.44 o 
   4   4   1       92.74       92.53      8.31 o 
   5   4   1       44.85       43.39      3.28 o 
   6   4   1       12.33        9.81      6.25 o 
   7   4   1       37.17       26.92      9.71 o 
   8   4   1       25.16       15.08     13.53 o 
  -5   5   1      227.21      266.76     12.87 o 
  -4   5   1       59.43       62.11      5.95 o 
  -3   5   1      278.04      285.19     12.65 o 
  -2   5   1      116.02      116.56      4.98 o 
  -1   5   1     1440.17     1470.59     43.05 o 
   0   5   1      203.94      214.16      6.83 o 
   1   5   1      407.30      458.37     10.00 o 
   2   5   1      170.15      179.32      6.57 o 
   3   5   1      683.83      675.18     26.42 o 
   4   5   1      103.82       95.32      4.82 o 
   5   5   1        6.63        6.46      2.88 o 
   6   5   1     1392.54     1487.28     35.38 o 
   7   5   1       29.02       38.86     10.73 o 
   8   5   1       45.30       53.97      9.01 o 
  -5   6   1        6.86        4.97      5.34 o 
  -4   6   1       23.40       22.54     10.08 o 
  -3   6   1       24.86       16.69      8.17 o 
  -2   6   1        0.81        1.99      1.14 o 
  -1   6   1      889.53      922.81     19.93 o 
   0   6   1       34.24       30.56      2.50 o 
   1   6   1       99.48       88.23      3.51 o 
   2   6   1      618.13      708.22     27.17 o 
   3   6   1       53.18       55.00      3.62 o 
   4   6   1      115.90      116.20      6.18 o 
   5   6   1       25.69       28.71     10.14 o 
   6   6   1       97.08       95.59      5.27 o 
   7   6   1      446.09      470.84     14.82 o 
   8   6   1       22.76       11.33      9.19 o 
  -4   7   1       13.82        8.18      6.90 o 
  -3   7   1       43.08       27.86      4.88 o 
  -2   7   1       15.87       18.83      6.99 o 
  -1   7   1       58.04       55.28      3.13 o 
   0   7   1      179.38      188.54      5.83 o 
   1   7   1       75.84       70.14      4.20 o 
   2   7   1        3.96        7.05      3.60 o 
   3   7   1        0.31        1.18      1.63 o 
   4   7   1      304.15      320.26     10.91 o 
   5   7   1        4.83       11.66      4.36 o 
   6   7   1        9.57        8.64      4.03 o 
   7   7   1      300.00      289.29     11.57 o 
  -4   8   1       62.08       70.19      6.59 o 
  -3   8   1      243.96      230.33     11.12 o 
  -2   8   1       87.40       91.41      6.28 o 
  -1   8   1       84.73       77.65      6.33 o 
   0   8   1      514.49      539.02     15.98 o 
   1   8   1      698.03      692.52     14.19 o 
   2   8   1      135.61      153.53      9.62 o 
   3   8   1       21.68       21.96      2.90 o 
   4   8   1      271.21      283.72      8.75 o 
   5   8   1        8.96       10.78      3.65 o 
   6   8   1      109.78       98.16      6.79 o 
   7   8   1        2.42        2.94      3.07 o 
  -3   9   1        6.11        7.32      6.25 o 
  -2   9   1      112.03      116.61     10.69 o 
  -1   9   1      105.58       99.97      4.80 o 
   0   9   1      585.90      612.03     16.40 o 
   1   9   1       29.97       25.51      4.16 o 
   2   9   1       98.10      102.42      4.51 o 
   3   9   1       12.65       11.86      4.08 o 
   4   9   1      310.09      354.33      8.50 o 
   5   9   1      262.45      273.37      8.97 o 
   6   9   1       55.54       50.97      5.59 o 
   7   9   1       92.66       93.00      6.59 o 
  -2  10   1      316.55      330.29     14.37 o 
  -1  10   1        0.49        2.73      1.88 o 
   0  10   1       16.12       20.02      7.75 o 
   1  10   1       38.48       35.03      7.07 o 
   2  10   1       93.08       91.70      4.82 o 
   3  10   1      143.35      137.36      6.06 o 
   4  10   1      114.83      114.36      5.06 o 
   5  10   1       18.82       16.77      4.61 o 
   6  10   1       26.45       26.53     11.57 o 
   7  10   1        6.33        9.55      5.50 o 
  -1  11   1        8.16        7.87      5.39 o 
   0  11   1       97.48       94.64      6.13 o 
   1  11   1      360.93      359.98     16.54 o 
   2  11   1      227.12      220.29      9.32 o 
   3  11   1      182.24      206.33     13.29 o 
   4  11   1        9.03       13.02      5.51 o 
   5  11   1       14.41       11.91      8.47 o 
   6  11   1      263.99      260.74     13.29 o 
   0  12   1        4.07        1.23      3.77 o 
   1  12   1       20.97       14.21     13.35 o 
   2  12   1        1.16       -0.30      4.16 o 
   3  12   1       26.84       21.20     12.62 o 
   4  12   1      179.03      177.09     11.32 o 
   5  12   1       17.88       16.17      8.87 o 
   2  13   1        2.12        0.41      3.40 o 
   3  13   1       30.16       26.27     17.51 o 
   4  13   1        9.10        7.51      4.37 o 
  -5 -12   2       79.25       78.66     11.29 o 
  -4 -12   2       34.30       41.01      9.02 o 
  -3 -12   2        1.20        4.50      3.76 o 
  -2 -12   2        0.58        1.16      3.55 o 
  -1 -12   2       11.04        5.88      6.45 o 
  -6 -11   2       20.83       19.88     12.54 o 
  -5 -11   2       33.95       34.41     11.21 o 
  -4 -11   2       17.90       15.91      8.82 o 
  -3 -11   2      173.59      173.37     11.82 o 
  -2 -11   2       45.63       40.27      5.65 o 
  -1 -11   2        6.62        8.72      8.89 o 
   0 -11   2      179.10      178.67     16.11 o 
   1 -11   2       77.27       72.35     12.61 o 
  -7 -10   2        8.27        8.44      7.72 o 
  -6 -10   2        0.01        3.02      3.72 o 
  -5 -10   2        1.23       -1.28      3.50 o 
  -4 -10   2       35.21       44.56      8.20 o 
  -3 -10   2      144.22      149.58      8.93 o 
  -2 -10   2        1.31        2.59      4.30 o 
  -1 -10   2       97.71       80.36      8.45 o 
   0 -10   2       54.42       52.67      7.09 o 
   1 -10   2       40.64       38.44      6.24 o 
   2 -10   2      186.12      173.97     12.45 o 
  -7  -9   2       73.24       71.94      6.98 o 
  -6  -9   2      143.73      138.97     11.36 o 
  -5  -9   2      208.85      197.72     11.80 o 
  -4  -9   2        0.37        1.54      1.55 o 
  -3  -9   2      131.84      129.39      9.30 o 
  -2  -9   2        2.62        2.04      2.15 o 
  -1  -9   2     1101.75     1168.47     27.99 o 
   0  -9   2      868.02      893.54     22.68 o 
   1  -9   2      197.26      183.04      7.94 o 
   2  -9   2      230.21      244.85      9.87 o 
   3  -9   2       24.77       23.34     13.72 o 
  -7  -8   2        2.43        2.88      2.80 o 
  -6  -8   2       56.63       61.38      8.49 o 
  -5  -8   2      128.18      155.07      5.63 o 
  -4  -8   2       24.39       30.49      4.16 o 
  -3  -8   2      473.03      475.00      8.40 o 
  -2  -8   2       17.57       24.18      2.29 o 
  -1  -8   2      222.12      230.25     10.33 o 
   0  -8   2      149.65      159.12      5.17 o 
   1  -8   2       50.03       50.77      3.03 o 
   2  -8   2       11.24       10.43      4.12 o 
   3  -8   2       12.69        8.76      4.07 o 
  -7  -7   2      187.22      203.12      9.00 o 
  -6  -7   2        0.44        0.66      1.75 o 
  -5  -7   2        1.21        1.09      1.29 o 
  -4  -7   2        4.62        0.64      1.58 o 
  -3  -7   2      278.30      279.87      7.29 o 
  -2  -7   2       81.68       77.83      3.74 o 
  -1  -7   2      446.83      434.88     19.80 o 
   0  -7   2        1.99        0.01      2.10 o 
   1  -7   2      148.79      159.34      8.47 o 
   2  -7   2      103.52      106.51      4.48 o 
   3  -7   2      300.53      268.85     11.06 o 
   4  -7   2       29.23       21.54     14.33 o 
  -7  -6   2        4.58        1.93      2.60 o 
  -6  -6   2       25.38       18.03      6.77 o 
  -5  -6   2       12.22       11.54      3.98 o 
  -4  -6   2      378.60      407.97     10.42 o 
  -3  -6   2       97.19       92.88      4.00 o 
  -2  -6   2      293.00      299.48     11.03 o 
  -1  -6   2       34.08       34.02      2.60 o 
   0  -6   2      548.94      518.38     10.98 o 
   1  -6   2      104.37       99.79      4.73 o 
   2  -6   2      170.98      179.11      9.12 o 
   3  -6   2      149.78      142.39      4.77 o 
   4  -6   2        1.84        2.45      2.26 o 
   5  -6   2      232.85      263.17     11.43 o 
  -7  -5   2       52.51       46.64      5.00 o 
  -6  -5   2      137.36      130.66      5.24 o 
  -5  -5   2       36.87       36.46      3.01 o 
  -4  -5   2       42.25       57.34      3.82 o 
  -3  -5   2        0.03        0.95      0.84 o 
  -2  -5   2      878.80      972.57     16.60 o 
  -1  -5   2        3.41        4.74      2.01 o 
   0  -5   2        5.65        3.64      1.95 o 
   1  -5   2       20.32       17.60      1.96 o 
   2  -5   2        4.57        3.56      1.87 o 
   3  -5   2        0.07        0.12      1.23 o 
   4  -5   2      404.49      388.65     17.99 o 
   5  -5   2       28.89       25.87     13.16 o 
  -7  -4   2        5.73        4.34      3.43 o 
  -6  -4   2       39.37       32.10      4.20 o 
  -5  -4   2      575.06      604.93      9.69 o 
  -4  -4   2      215.84      228.33      6.98 o 
  -3  -4   2      583.78      665.31     21.14 o 
  -2  -4   2      124.41      134.33      4.77 o 
  -1  -4   2      653.40      671.24     11.06 o 
   0  -4   2      273.41      276.19      7.27 o 
   1  -4   2     1814.02     1948.61     25.09 o 
   2  -4   2      135.72      140.43      4.29 o 
   3  -4   2       22.52       22.75      1.77 o 
   4  -4   2      400.36      357.13     14.35 o 
   5  -4   2        1.49        1.87      3.65 o 
   6  -4   2        1.16        2.58      2.24 o 
  -7  -3   2        0.18       -0.29      4.79 o 
  -6  -3   2       44.44       44.17      3.22 o 
  -5  -3   2      651.58      695.44     14.59 o 
  -4  -3   2      227.78      249.06      7.21 o 
  -3  -3   2      425.75      401.90      5.29 o 
  -2  -3   2      254.97      287.65     10.40 o 
  -1  -3   2     1204.81     1156.02      6.59 o 
   0  -3   2      253.70      268.12      3.37 o 
   1  -3   2      693.06      675.36      8.45 o 
   2  -3   2       23.72       21.35      2.01 o 
   3  -3   2      171.30      160.75      5.62 o 
   4  -3   2      213.96      216.69      7.92 o 
   5  -3   2       29.54       25.22      9.47 o 
   6  -3   2        5.98        4.20      2.75 o 
  -7  -2   2       80.53       72.65      6.99 o 
  -6  -2   2       60.47       63.22      6.44 o 
  -5  -2   2        0.87        0.84      1.33 o 
  -4  -2   2      129.37      119.10      3.95 o 
  -3  -2   2      145.00      180.83      5.07 o 
  -2  -2   2     1433.80     1317.78     17.16 o 
  -1  -2   2     1623.32     1582.66     10.66 o 
   0  -2   2      622.22      627.39      7.53 o 
   1  -2   2      175.11      170.11      2.03 o 
   2  -2   2       75.01       99.37      3.61 o 
   3  -2   2       46.86       36.90      1.66 o 
   4  -2   2      815.74      802.77     19.69 o 
   5  -2   2        1.21        5.08      2.97 o 
   6  -2   2        0.06        0.01      3.17 o 
  -7  -1   2       10.38        8.36      6.12 o 
  -6  -1   2        0.26       -0.66      3.72 o 
  -5  -1   2     2699.64     2580.08     78.30 o 
  -4  -1   2      992.15     1028.50     23.85 o 
  -3  -1   2      392.55      367.60      8.97 o 
  -2  -1   2      408.96      385.07      5.00 o 
  -1  -1   2      432.23      360.54      5.54 o 
   0  -1   2      450.09      421.10      3.74 o 
   2  -1   2     4632.76     4575.87     79.09 o 
   3  -1   2     1560.90     1625.97     18.08 o 
   4  -1   2        0.05        0.21      0.85 o 
   5  -1   2       91.10       83.98      5.99 o 
   6  -1   2       84.65       87.15      7.46 o 
   7  -1   2      244.41      271.49     13.71 o 
  -7   0   2       39.80       30.09     15.69 o 
  -6   0   2       43.54       41.68      7.00 o 
  -5   0   2      881.55      907.65     25.23 o 
  -4   0   2      167.14      166.70      4.36 o 
  -3   0   2        1.72        6.86      1.05 o 
  -2   0   2     1195.46     1196.72     15.48 o 
  -1   0   2       46.10       43.63      0.81 o 
   0   0   2      441.94      408.16      8.55 o 
   1   0   2     1262.46     1247.70      8.50 o 
   2   0   2      382.13      376.37      6.29 o 
   3   0   2      215.27      292.39      4.98 o 
   4   0   2       12.78       10.90      2.66 o 
   5   0   2      153.24      163.25      4.29 o 
   6   0   2        0.50        3.02      3.15 o 
   7   0   2       28.03       28.77     16.37 o 
  -7   1   2       70.93       81.60      6.77 o 
  -6   1   2       87.52       74.12      5.58 o 
  -5   1   2       28.61       28.08     11.57 o 
  -4   1   2     1283.99     1239.86     31.36 o 
  -3   1   2      734.91      712.11     23.95 o 
  -2   1   2      145.52      146.51      4.71 o 
  -1   1   2     1581.93     1487.26     12.58 o 
   0   1   2      191.22      205.06      3.15 o 
   1   1   2      209.59      208.53      4.56 o 
   2   1   2      423.23      441.70      7.84 o 
   3   1   2      430.70      452.18     15.13 o 
   4   1   2       26.37       28.12      1.80 o 
   5   1   2       82.04       81.39      4.04 o 
   6   1   2        3.96        1.75      2.85 o 
   7   1   2       35.22       30.11     18.80 o 
  -6   2   2        9.02        3.94      4.72 o 
  -5   2   2       33.76       24.51     10.95 o 
  -4   2   2       67.53       63.41      6.10 o 
  -3   2   2      137.39      150.26      8.51 o 
  -2   2   2       88.71       92.06      4.00 o 
  -1   2   2      101.64       99.04      1.41 o 
   1   2   2     3127.47     3032.44     57.92 o 
   2   2   2      706.56      721.34      9.44 o 
   3   2   2       30.90       26.27      2.05 o 
   4   2   2        6.65       16.37      5.28 o 
   5   2   2        3.70        1.89      1.89 o 
   6   2   2       53.15       48.93      3.18 o 
   7   2   2       93.81       93.02      7.07 o 
  -6   3   2       46.31       50.45      6.30 o 
  -5   3   2      107.43      100.98      5.82 o 
  -4   3   2      772.47      847.53     41.88 o 
  -3   3   2      356.96      357.34     11.25 o 
  -2   3   2        0.19        0.37      0.55 o 
  -1   3   2      820.12      757.10     14.29 o 
   0   3   2      815.25      785.74     10.31 o 
   2   3   2        6.94        7.76      2.10 o 
   3   3   2      826.30      883.69     28.69 o 
   4   3   2      233.80      232.46      8.70 o 
   5   3   2      248.94      251.77      6.35 o 
   6   3   2       40.88       40.54      8.85 o 
   7   3   2       15.19       15.73      8.93 o 
  -6   4   2       12.39       18.44     10.08 o 
  -5   4   2       20.72       14.52      6.99 o 
  -4   4   2       76.93       80.49      5.75 o 
  -3   4   2       11.60       10.51      4.76 o 
  -2   4   2      510.01      536.35      7.72 o 
  -1   4   2      564.14      539.46      8.48 o 
   0   4   2      283.11      323.61     10.67 o 
   1   4   2      886.80      910.72     26.38 o 
   2   4   2      254.17      214.64      6.99 o 
   3   4   2      275.20      296.40      7.86 o 
   4   4   2        8.09       11.93      4.55 o 
   5   4   2       85.87       96.91      5.48 o 
   6   4   2       83.17       83.59      5.31 o 
   7   4   2        0.23        1.82      2.04 o 
   8   4   2       38.70       23.36     17.89 o 
  -5   5   2       71.98       77.90      5.45 o 
  -4   5   2      595.66      676.90     22.02 o 
  -3   5   2      152.63      144.43      5.34 o 
  -2   5   2        6.25        5.79      2.03 o 
  -1   5   2      405.12      387.00     14.69 o 
   0   5   2      107.70       83.08      3.58 o 
   1   5   2        0.14        1.63      1.60 o 
   2   5   2      586.64      628.82     19.08 o 
   3   5   2        5.71       13.66      5.43 o 
   4   5   2      279.39      274.54      8.49 o 
   5   5   2      235.96      265.42     16.08 o 
   6   5   2      530.96      553.76     15.46 o 
   7   5   2      368.43      359.34     11.38 o 
   8   5   2        1.05        1.62      2.31 o 
  -5   6   2      183.01      193.73      9.28 o 
  -4   6   2      401.27      416.60     21.49 o 
  -3   6   2       52.34       49.65      3.76 o 
  -2   6   2      227.50      239.62      8.91 o 
  -1   6   2      203.87      221.08      7.10 o 
   0   6   2      159.89      166.17      6.58 o 
   1   6   2      250.58      287.32      8.85 o 
   2   6   2     3928.65     4150.65     47.44 o 
   3   6   2      295.06      302.79     10.53 o 
   4   6   2       84.87       88.12      4.86 o 
   5   6   2      284.85      284.82      8.11 o 
   6   6   2      705.68      764.79     18.05 o 
   7   6   2      155.88      166.01     14.72 o 
   8   6   2       23.27       15.82      9.82 o 
  -4   7   2        2.96        2.80      3.00 o 
  -3   7   2        0.04        2.19      3.30 o 
  -2   7   2      144.65      150.43      5.06 o 
  -1   7   2        2.05        2.21      1.82 o 
   0   7   2       32.26       29.77      4.11 o 
   1   7   2       53.95       54.55      4.69 o 
   2   7   2       13.55       16.11      5.96 o 
   3   7   2      120.83      108.84      6.25 o 
   4   7   2        0.91        1.83      2.61 o 
   5   7   2      103.66      103.00      5.92 o 
   6   7   2        5.42        6.48      2.67 o 
   7   7   2       27.35       25.43      5.68 o 
  -4   8   2       32.99       37.62      4.63 o 
  -3   8   2       33.35       27.23     14.53 o 
  -2   8   2      160.52      147.85      7.33 o 
  -1   8   2        5.06        9.19      3.16 o 
   0   8   2        2.96        2.35      3.51 o 
   1   8   2       38.56       40.87      4.81 o 
   2   8   2      658.20      700.50     13.50 o 
   3   8   2       40.17       34.46      3.48 o 
   4   8   2       10.37        7.96      3.05 o 
   5   8   2      107.79      126.42      5.92 o 
   6   8   2       45.71       56.74      4.92 o 
   7   8   2      164.97      153.02      8.04 o 
  -3   9   2       55.44       53.27      5.28 o 
  -2   9   2       17.72       16.32      7.92 o 
  -1   9   2        1.26        1.57      1.58 o 
   0   9   2      257.12      264.26     12.85 o 
   1   9   2        3.68        5.48      3.17 o 
   2   9   2      185.13      194.95      6.50 o 
   3   9   2       49.41       49.92      6.09 o 
   4   9   2       57.39       57.03      6.08 o 
   5   9   2      119.73      103.05      5.71 o 
   6   9   2        0.66        2.38      2.72 o 
   7   9   2       82.66       75.11      5.84 o 
  -2  10   2       10.06        9.10      5.86 o 
  -1  10   2        6.48        4.91      3.83 o 
   0  10   2       16.24       14.42      4.83 o 
   1  10   2      108.45      105.33      5.57 o 
   2  10   2       80.35       71.52      4.45 o 
   3  10   2       23.69       20.48      8.19 o 
   4  10   2       76.98       77.29      5.71 o 
   5  10   2       12.58        8.82      2.97 o 
   6  10   2        0.34        1.37      3.37 o 
   7  10   2       14.94       11.99      8.30 o 
  -1  11   2        0.98        0.37      3.23 o 
   0  11   2      164.43      160.08      9.50 o 
   1  11   2       27.21       24.11      8.24 o 
   2  11   2      146.92      144.15      7.86 o 
   3  11   2      111.64      104.49      6.26 o 
   4  11   2      125.03      122.90      7.53 o 
   5  11   2      330.28      336.21     16.59 o 
   6  11   2       45.74       42.57      6.62 o 
   0  12   2      173.28      184.25     10.51 o 
   1  12   2        0.30       -0.60      3.61 o 
   2  12   2       60.04       53.70     12.27 o 
   3  12   2        6.32        6.43      6.96 o 
   4  12   2       57.69       73.37      8.22 o 
   5  12   2        2.43       -1.42      4.92 o 
   2  13   2       51.95       49.60     10.74 o 
   3  13   2      144.12      135.63      9.32 o 
   4  13   2      118.55      128.44     10.79 o 
  -5 -12   3       80.80       83.57      8.56 o 
  -4 -12   3       68.68       66.34      6.18 o 
  -3 -12   3      266.64      281.74     13.90 o 
  -2 -12   3       11.23       10.83      6.52 o 
  -1 -12   3      242.40      254.36     13.42 o 
  -6 -11   3        1.90        2.66      3.74 o 
  -5 -11   3        2.39        3.08      4.78 o 
  -4 -11   3       15.74       15.27      9.86 o 
  -3 -11   3      112.81       91.88     10.05 o 
  -2 -11   3       69.50       64.31      8.62 o 
  -1 -11   3      207.81      197.02     13.50 o 
   0 -11   3      176.33      154.75     10.43 o 
   1 -11   3        3.40        1.34      4.87 o 
  -6 -10   3        0.40        4.91      7.72 o 
  -5 -10   3       78.48       83.97      6.79 o 
  -4 -10   3      125.74      121.79      7.90 o 
  -3 -10   3      151.51      143.60     11.57 o 
  -2 -10   3      181.81      178.43      9.34 o 
  -1 -10   3       15.26       11.49      7.53 o 
   0 -10   3       23.20       18.89      9.23 o 
   1 -10   3      240.91      216.44     14.14 o 
   2 -10   3        0.57       -0.05      4.55 o 
  -7  -9   3       43.31       36.71     18.75 o 
  -6  -9   3       18.16       11.24      6.50 o 
  -5  -9   3       51.26       73.24     11.58 o 
  -4  -9   3        5.17        6.40      4.17 o 
  -3  -9   3        1.51        2.85      2.34 o 
  -2  -9   3        7.65        7.72      3.33 o 
  -1  -9   3      134.75      131.04      5.13 o 
   0  -9   3      122.08      124.32      5.31 o 
   1  -9   3      137.66      130.24      6.75 o 
   2  -9   3       40.18       41.37      4.30 o 
   3  -9   3       22.54       19.78     10.37 o 
  -7  -8   3      144.33      149.46      8.85 o 
  -6  -8   3        0.58        0.78      1.32 o 
  -5  -8   3        2.96        3.26      1.76 o 
  -4  -8   3       22.01       16.38      3.98 o 
  -3  -8   3       67.47       58.26      2.52 o 
  -2  -8   3     1367.14     1289.08     34.57 o 
  -1  -8   3       33.08       32.84      5.00 o 
   0  -8   3        0.08        0.39      1.89 o 
   1  -8   3      140.10      146.28      5.22 o 
   2  -8   3       51.95       57.03      3.49 o 
   3  -8   3       23.70       14.28      8.38 o 
  -7  -7   3       15.25       12.36      6.47 o 
  -6  -7   3      111.64      114.80      5.75 o 
  -5  -7   3       14.14       12.15      4.33 o 
  -4  -7   3      202.80      192.19     11.62 o 
  -3  -7   3       67.21       67.48      3.18 o 
  -2  -7   3      119.43      126.65      4.60 o 
  -1  -7   3       23.80       18.08      2.88 o 
   0  -7   3        0.37        1.19      0.87 o 
   1  -7   3      247.67      261.40      9.79 o 
   2  -7   3        3.92        3.35      1.60 o 
   3  -7   3        7.49        5.29      3.12 o 
   4  -7   3        9.64        6.30      5.19 o 
  -7  -6   3       32.64       21.78     12.63 o 
  -6  -6   3       76.26       71.23      4.35 o 
  -5  -6   3      188.29      189.41      5.73 o 
  -4  -6   3       81.50       80.91      4.70 o 
  -3  -6   3      420.97      435.31     10.25 o 
  -2  -6   3       48.69       38.28      1.73 o 
  -1  -6   3     2147.53     2268.63     29.32 o 
   0  -6   3       74.16       78.10      3.22 o 
   1  -6   3      427.03      410.97      9.65 o 
   2  -6   3       48.61       53.85      3.59 o 
   3  -6   3       22.62       23.56      3.22 o 
   4  -6   3      252.56      232.99     13.27 o 
   5  -6   3      339.12      343.93     13.72 o 
  -7  -5   3       57.96       54.08      4.37 o 
  -6  -5   3       22.97       23.88      4.49 o 
  -5  -5   3        1.35        0.67      1.91 o 
  -4  -5   3      114.85      155.10      8.28 o 
  -3  -5   3       83.80       71.96      3.17 o 
  -2  -5   3      247.14      244.73      7.49 o 
  -1  -5   3      273.51      280.38      6.12 o 
   0  -5   3      259.79      258.20      8.44 o 
   1  -5   3      126.65      140.91      5.03 o 
   2  -5   3      124.94      120.80      5.66 o 
   3  -5   3      358.49      367.30      7.88 o 
   4  -5   3      125.71      105.14     12.73 o 
   5  -5   3       42.12       57.71      9.55 o 
  -7  -4   3       11.50        8.24      3.92 o 
  -6  -4   3        7.32        4.56      2.39 o 
  -5  -4   3        0.54        1.36      1.43 o 
  -4  -4   3      493.57      511.09     13.15 o 
  -3  -4   3     1285.03     1329.71     21.12 o 
  -2  -4   3      242.94      268.54      8.02 o 
  -1  -4   3     1073.10     1021.41     17.68 o 
   0  -4   3      226.15      203.97      6.12 o 
   1  -4   3      569.72      560.18      6.11 o 
   2  -4   3      532.71      535.57     11.32 o 
   3  -4   3       74.20       75.54      2.29 o 
   4  -4   3       51.27       23.54      9.50 o 
   5  -4   3      303.78      309.40     23.25 o 
   6  -4   3       18.38       16.80     10.55 o 
  -7  -3   3       58.87       72.48      7.34 o 
  -6  -3   3       53.40       57.28      5.32 o 
  -5  -3   3        5.61        5.50      2.34 o 
  -4  -3   3      375.39      377.27     10.43 o 
  -3  -3   3     1826.56     1939.77     20.91 o 
  -2  -3   3      526.83      481.81      5.82 o 
  -1  -3   3       77.26       61.45      1.61 o 
   0  -3   3        5.45        4.08      0.75 o 
   1  -3   3       83.29       96.64      3.08 o 
   2  -3   3        2.72        3.95      1.82 o 
   3  -3   3      162.75      147.03      5.33 o 
   4  -3   3       77.77       70.50      3.53 o 
   5  -3   3       11.06        7.30      4.30 o 
   6  -3   3        0.62        1.28      2.21 o 
  -7  -2   3        5.73        6.34      4.73 o 
  -6  -2   3       26.34       26.47      9.86 o 
  -5  -2   3        1.18        2.48      1.34 o 
  -4  -2   3       55.30       51.14      2.43 o 
  -3  -2   3       44.75       42.86      2.39 o 
  -2  -2   3      582.80      657.85     14.08 o 
  -1  -2   3        0.63        1.11      0.44 o 
   0  -2   3       12.55       13.92      0.74 o 
   1  -2   3      435.78      507.24      7.12 o 
   2  -2   3      720.34      807.82      9.26 o 
   3  -2   3       50.48       51.21      2.94 o 
   4  -2   3       93.12       92.65      4.20 o 
   5  -2   3       87.29       92.20      7.10 o 
   6  -2   3        2.01        1.74      3.80 o 
  -7  -1   3        0.13        1.27      3.81 o 
  -6  -1   3        8.55        8.84      5.33 o 
  -5  -1   3      187.55      178.94      9.42 o 
  -4  -1   3      396.77      403.08      8.78 o 
  -3  -1   3        1.45        3.94      1.63 o 
  -2  -1   3      641.17      651.94      9.62 o 
  -1  -1   3        3.17        5.28      1.46 o 
   0  -1   3     4413.36     4624.35     45.36 o 
   1  -1   3     5854.65     6167.32     61.28 o 
   2  -1   3     3917.36     4217.61     75.90 o 
   3  -1   3      358.92      344.88      8.56 o 
   4  -1   3       96.34       98.37      4.49 o 
   5  -1   3        8.74        5.43      3.09 o 
   6  -1   3       36.93       22.09     12.58 o 
   7  -1   3        5.37        5.28      5.58 o 
  -7   0   3       15.10        5.94      3.58 o 
  -6   0   3      292.93      294.66     28.93 o 
  -5   0   3     1640.16     1666.56     42.11 o 
  -4   0   3        0.05        0.27      0.27 o 
  -3   0   3      445.49      396.74      9.27 o 
  -2   0   3     1609.53     1602.06     14.12 o 
  -1   0   3     2353.36     2241.23     27.73 o 
   0   0   3     2172.31     2165.73     63.39 o 
   1   0   3     1706.66     1542.21     20.23 o 
   2   0   3       24.12       26.45      1.16 o 
   3   0   3     1319.10     1361.52     21.20 o 
   4   0   3       25.99       32.08      1.97 o 
   5   0   3       72.91       74.45      3.78 o 
   6   0   3       58.65       57.69      5.38 o 
   7   0   3        6.07        4.38      2.91 o 
  -7   1   3       35.25       14.68     12.57 o 
  -6   1   3       28.23       23.37     12.29 o 
  -5   1   3        4.34        2.93      2.90 o 
  -4   1   3      153.15      143.99      8.16 o 
  -3   1   3      667.44      684.77     17.96 o 
  -2   1   3      456.87      444.39      5.88 o 
  -1   1   3       23.43       15.22      0.73 o 
   0   1   3     1046.64      892.05      9.46 o 
   1   1   3     1192.34     1205.88      9.81 o 
   2   1   3      578.26      529.19      4.90 o 
   3   1   3       25.82       21.74      1.93 o 
   4   1   3      804.37      819.14     16.61 o 
   5   1   3        1.04        0.29      1.49 o 
   6   1   3        0.07       -0.14      2.99 o 
   7   1   3      295.19      327.40     16.71 o 
  -6   2   3       43.61       50.90      5.57 o 
  -5   2   3      294.19      300.74     12.08 o 
  -4   2   3       30.54       37.70     15.39 o 
  -3   2   3       74.43       75.50      7.46 o 
  -2   2   3     1452.74     1347.43     16.29 o 
  -1   2   3      212.79      203.60      1.97 o 
   0   2   3      125.97      126.87      2.13 o 
   1   2   3     6965.46     6491.48     99.98 o 
   2   2   3      545.48      538.57     11.82 o 
   3   2   3       38.98       49.08      2.59 o 
   4   2   3       20.35       17.68      6.00 o 
   5   2   3      341.18      359.22     12.26 o 
   6   2   3      332.90      351.34      8.99 o 
   7   2   3      321.00      305.73     14.92 o 
  -6   3   3       30.31       23.78     16.39 o 
  -5   3   3        0.55       -0.21      5.52 o 
  -4   3   3      488.48      456.76     17.02 o 
  -3   3   3      250.34      263.54     24.90 o 
  -2   3   3       31.17       27.83      0.99 o 
  -1   3   3      240.97      297.74      9.50 o 
   0   3   3      451.84      471.73     11.68 o 
   1   3   3     1026.03     1017.33     10.86 o 
   2   3   3      362.00      394.27      4.46 o 
   3   3   3       52.99       50.53      3.79 o 
   4   3   3      633.30      730.82     18.30 o 
   5   3   3       66.79       65.18      3.61 o 
   6   3   3       89.82       97.48      4.63 o 
   7   3   3        4.67        2.53      3.63 o 
  -6   4   3       18.05       10.34      7.11 o 
  -5   4   3       40.91       30.39     12.89 o 
  -4   4   3       16.36       20.69      8.44 o 
  -3   4   3      794.97      780.49     35.28 o 
  -2   4   3       82.65       78.44      2.55 o 
  -1   4   3      416.13      411.56      7.25 o 
   0   4   3        0.50        0.03      0.94 o 
   1   4   3      430.70      465.93      8.26 o 
   2   4   3      103.88       93.82      3.62 o 
   3   4   3      264.70      292.86      5.83 o 
   4   4   3      208.83      218.68      7.25 o 
   5   4   3      142.84      149.25      8.84 o 
   6   4   3        0.38        1.10      1.95 o 
   7   4   3        2.99        2.91      2.98 o 
  -5   5   3        5.91        6.97      4.56 o 
  -4   5   3       99.59      105.18      5.50 o 
  -3   5   3        7.76        9.83      3.57 o 
  -2   5   3       12.95       11.83      1.84 o 
  -1   5   3      515.21      577.19      8.65 o 
   0   5   3      234.67      276.96     11.05 o 
   1   5   3     1303.66     1454.32     25.69 o 
   2   5   3      587.80      593.29     12.77 o 
   3   5   3       55.66       52.59      3.28 o 
   4   5   3       20.06       20.11      5.96 o 
   5   5   3        1.80        2.38      2.36 o 
   6   5   3       10.75        9.46      2.99 o 
   7   5   3        7.32        7.34      3.58 o 
   8   5   3       18.84       10.42     12.11 o 
  -5   6   3        5.32        3.56      3.88 o 
  -4   6   3        5.29        9.32      5.62 o 
  -3   6   3      283.45      288.72     18.54 o 
  -2   6   3        1.54        2.61      2.12 o 
  -1   6   3      657.35      641.11     21.66 o 
   0   6   3      553.39      575.64     16.46 o 
   1   6   3     1201.95     1230.03     18.70 o 
   2   6   3     3623.87     4265.13    262.86 o 
   3   6   3      158.41      158.74      6.39 o 
   4   6   3      325.28      321.79      9.14 o 
   5   6   3      155.51      148.40      5.46 o 
   6   6   3      141.70      135.84      6.44 o 
   7   6   3       45.29       40.20      4.54 o 
  -4   7   3        8.78        8.56      4.83 o 
  -3   7   3      120.34      123.22      6.49 o 
  -2   7   3      491.12      517.32      9.74 o 
  -1   7   3       16.25       18.43      5.98 o 
   0   7   3       25.75       21.32      3.66 o 
   1   7   3      178.40      179.24      5.81 o 
   2   7   3     1506.20     1459.37     28.64 o 
   3   7   3      394.99      431.93     11.51 o 
   4   7   3      126.74      125.83      8.64 o 
   5   7   3        3.98        3.70      2.20 o 
   6   7   3      110.18      109.16      5.01 o 
   7   7   3        1.67        2.32      3.08 o 
  -3   8   3       63.98       58.02      4.29 o 
  -2   8   3       50.83       47.78      8.34 o 
  -1   8   3      472.38      482.95     14.01 o 
   0   8   3      403.62      419.89     10.32 o 
   1   8   3      178.27      174.39      8.74 o 
   2   8   3     1516.43     1415.96     24.02 o 
   3   8   3       24.90       23.27      7.73 o 
   4   8   3      169.97      172.92     10.97 o 
   5   8   3       36.71       43.18      6.82 o 
   6   8   3        1.56        1.48      2.37 o 
   7   8   3     1415.50     1528.87     24.46 o 
  -3   9   3       70.64       56.36      5.21 o 
  -2   9   3        1.39        1.89      1.98 o 
  -1   9   3      196.92      201.02      7.29 o 
   0   9   3       23.76       23.00      9.60 o 
   1   9   3      427.47      459.13     10.68 o 
   2   9   3        0.37       -0.28      2.73 o 
   3   9   3      673.65      720.97     19.70 o 
   4   9   3       85.32       88.28      7.18 o 
   5   9   3      208.61      222.74     15.24 o 
   6   9   3      147.03      153.21     11.17 o 
   7   9   3       40.83       37.80      6.24 o 
  -2  10   3      330.26      319.63     22.26 o 
  -1  10   3       24.90       18.56      7.84 o 
   0  10   3        8.14       12.77      5.06 o 
   1  10   3      242.67      236.67      7.90 o 
   2  10   3       41.42       43.31      3.70 o 
   3  10   3      337.74      347.61     10.74 o 
   4  10   3       47.28       47.15      4.28 o 
   5  10   3        0.91        2.10      1.85 o 
   6  10   3       19.36       12.39      6.34 o 
   7  10   3        2.26        3.64      2.38 o 
  -1  11   3        9.58        6.64      8.09 o 
   0  11   3        5.64        4.80      3.96 o 
   1  11   3        7.77        3.48      2.74 o 
   2  11   3        0.19        0.85      2.64 o 
   3  11   3        9.68       12.68      4.33 o 
   4  11   3        3.19        1.45      3.16 o 
   5  11   3      223.24      236.50     12.13 o 
   6  11   3        0.30        1.15      1.89 o 
   0  12   3       14.80       10.98     11.82 o 
   1  12   3      129.90      110.22     20.65 o 
   2  12   3        1.17        1.87      3.84 o 
   3  12   3      180.09      173.75     10.56 o 
   4  12   3        5.38        7.54      6.41 o 
   5  12   3        6.44        2.97      3.37 o 
   2  13   3       16.09        8.23      7.74 o 
   3  13   3       14.92        6.95      5.90 o 
   4  13   3        6.02        4.11      4.75 o 
  -5 -12   4      280.04      311.37     26.17 o 
  -4 -12   4       12.45        9.65      6.38 o 
  -3 -12   4       25.97       32.97      7.82 o 
  -2 -12   4        2.61        6.69      4.65 o 
  -1 -12   4      225.54      205.24     13.44 o 
  -6 -11   4       13.16       13.04      7.00 o 
  -5 -11   4       37.02       25.83     15.63 o 
  -4 -11   4       20.01       17.77      9.64 o 
  -3 -11   4       91.87      101.33      6.78 o 
  -2 -11   4      130.28      135.06     10.85 o 
  -1 -11   4        8.73        5.40      4.49 o 
   0 -11   4      213.06      203.28     13.17 o 
   1 -11   4        1.21        3.21      3.14 o 
  -6 -10   4      120.10      125.12      8.52 o 
  -5 -10   4      391.96      407.60     16.41 o 
  -4 -10   4      274.66      281.71     14.36 o 
  -3 -10   4        4.71        4.37      3.41 o 
  -2 -10   4      113.65      115.20     10.28 o 
  -1 -10   4        4.84        5.61      3.48 o 
   0 -10   4        3.84        1.03      3.52 o 
   1 -10   4      435.33      454.65     15.10 o 
   2 -10   4       43.55       45.81     12.98 o 
  -7  -9   4       15.39       12.49      7.46 o 
  -6  -9   4        2.02        4.17      2.73 o 
  -5  -9   4      152.98      165.58     18.23 o 
  -4  -9   4       12.45        9.38      4.06 o 
  -3  -9   4        0.90        3.67      2.65 o 
  -2  -9   4        1.59        1.54      2.56 o 
  -1  -9   4        2.15        2.06      3.56 o 
   0  -9   4      317.41      323.68     24.59 o 
   1  -9   4      185.71      180.86      9.20 o 
   2  -9   4        5.08        9.41      8.23 o 
  -7  -8   4       22.52       15.00      9.48 o 
  -6  -8   4       15.83       19.38      9.25 o 
  -5  -8   4        0.44        0.28      1.60 o 
  -4  -8   4       22.41       18.46      3.10 o 
  -3  -8   4       49.53       50.27      2.74 o 
  -2  -8   4      913.43      946.42     20.44 o 
  -1  -8   4       10.92        6.33      2.92 o 
   0  -8   4        3.19        2.51      3.82 o 
   1  -8   4        3.47        1.63      1.99 o 
   2  -8   4      371.51      363.25     13.21 o 
   3  -8   4        7.28        6.51      3.87 o 
  -7  -7   4       37.00       26.14     11.27 o 
  -6  -7   4        0.94        0.83      2.32 o 
  -5  -7   4      126.39      129.03      7.17 o 
  -4  -7   4      108.94      109.08      7.21 o 
  -3  -7   4        1.22        1.12      0.60 o 
  -2  -7   4       11.89       11.84      1.51 o 
  -1  -7   4       97.02       89.07      3.82 o 
   0  -7   4      395.60      352.50      6.12 o 
   1  -7   4      666.27      633.64     52.99 o 
   2  -7   4        2.82        2.45      1.87 o 
   3  -7   4        0.01        1.54      1.74 o 
   4  -7   4       14.28        7.98      5.34 o 
  -7  -6   4        2.98        3.57      3.30 o 
  -6  -6   4       60.50       56.80      4.72 o 
  -5  -6   4       14.60       10.77      4.08 o 
  -4  -6   4       37.83       30.03      3.42 o 
  -3  -6   4       24.52       22.05      1.60 o 
  -2  -6   4      165.38      189.54      7.38 o 
  -1  -6   4      533.18      532.42     12.59 o 
   0  -6   4      570.81      596.41     15.62 o 
   1  -6   4       16.95       16.76      7.06 o 
   2  -6   4       41.99       47.29      9.20 o 
   3  -6   4      200.24      173.01      6.31 o 
   4  -6   4       91.82       89.61      8.25 o 
  -7  -5   4       33.40       37.44      4.22 o 
  -6  -5   4       65.93       61.95      4.12 o 
  -5  -5   4        5.05        6.42      2.36 o 
  -4  -5   4      700.56      774.17     17.54 o 
  -3  -5   4       86.23       83.42      3.47 o 
  -2  -5   4     1063.90     1020.40     22.49 o 
  -1  -5   4      891.81      898.09     37.98 o 
   0  -5   4        7.49        7.98      1.89 o 
   1  -5   4       73.79       69.03      3.47 o 
   2  -5   4      311.19      334.54      9.86 o 
   3  -5   4       20.28       15.28      2.15 o 
   4  -5   4       18.59       10.63      6.75 o 
   5  -5   4        3.23        4.37      3.73 o 
  -7  -4   4        5.55        6.92      4.64 o 
  -6  -4   4      127.06      137.39      6.13 o 
  -5  -4   4       16.29       16.52      5.61 o 
  -4  -4   4      398.74      381.79     16.31 o 
  -3  -4   4      199.19      196.95      6.49 o 
  -2  -4   4     1109.30     1146.88     13.03 o 
  -1  -4   4      551.75      461.58     21.97 o 
   0  -4   4      125.30      134.58      4.26 o 
   1  -4   4       44.43       36.29      1.71 o 
   2  -4   4      158.29      167.56      6.62 o 
   3  -4   4      112.28      129.98      6.89 o 
   4  -4   4      112.12      104.34      7.30 o 
   5  -4   4        0.03        1.91      2.18 o 
  -7  -3   4      159.73      172.90      9.67 o 
  -6  -3   4       22.22       20.04      8.82 o 
  -5  -3   4      583.24      591.79     10.40 o 
  -4  -3   4      117.12      100.84      4.16 o 
  -3  -3   4      354.77      374.73      6.22 o 
  -2  -3   4      307.93      335.58      5.78 o 
  -1  -3   4     1982.00     1796.16     37.50 o 
   0  -3   4      209.67      183.29      4.66 o 
   1  -3   4      797.30      711.42     14.11 o 
   2  -3   4      167.46      171.01      5.80 o 
   3  -3   4       10.61       13.20      1.95 o 
   4  -3   4      857.53      798.65     18.35 o 
   5  -3   4      224.08      226.24     11.05 o 
   6  -3   4      102.19      107.15      7.27 o 
  -7  -2   4       34.45       33.55      5.52 o 
  -6  -2   4        7.49        6.35      4.74 o 
  -5  -2   4      225.86      212.35     10.64 o 
  -4  -2   4       29.75       25.36      1.51 o 
  -3  -2   4     1816.01     1947.09     20.20 o 
  -2  -2   4     1386.74     1342.47     11.21 o 
  -1  -2   4      180.75      185.11      2.23 o 
   0  -2   4        8.86        7.74      0.74 o 
   1  -2   4      116.12      136.29      3.57 o 
   2  -2   4     1487.56     1409.03     27.50 o 
   3  -2   4      156.31      171.28      5.19 o 
   4  -2   4       33.35       44.24      5.00 o 
   5  -2   4       56.14       30.95     12.66 o 
   6  -2   4        0.18        3.59      4.74 o 
  -7  -1   4        0.47        1.51      2.39 o 
  -6  -1   4       13.48       16.21      7.89 o 
  -5  -1   4       69.41       76.00      2.62 o 
  -4  -1   4       14.54       16.49      1.68 o 
  -3  -1   4       36.05       30.54      1.57 o 
  -2  -1   4      842.73      885.79      7.75 o 
  -1  -1   4      663.31      595.26      3.90 o 
   0  -1   4      139.81      147.51      3.39 o 
   1  -1   4      149.32      141.73      2.17 o 
   2  -1   4      213.29      175.63      5.07 o 
   3  -1   4      795.47      799.74     10.65 o 
   4  -1   4      182.63      191.70      7.47 o 
   5  -1   4      679.48      607.28     22.82 o 
   6  -1   4        7.90        4.63      5.35 o 
   7  -1   4       46.04       39.96     15.51 o 
  -7   0   4       54.48       55.18      7.52 o 
  -6   0   4        0.08        1.97      3.91 o 
  -5   0   4       11.75       10.80      6.07 o 
  -4   0   4       15.47       17.39      1.12 o 
  -3   0   4      809.79      916.31     13.27 o 
  -2   0   4        7.19        6.42      1.01 o 
  -1   0   4      715.98      639.34      8.90 o 
   0   0   4      780.00      787.24     13.79 o 
   1   0   4     5356.74     5371.56     54.89 o 
   2   0   4        4.93       10.27      1.34 o 
   3   0   4       18.82       24.89      1.73 o 
   4   0   4        0.95        1.87      0.95 o 
   5   0   4       33.30       28.37      2.69 o 
   6   0   4       19.88       26.79      7.84 o 
   7   0   4        0.10       -0.14      3.59 o 
  -7   1   4       31.40       18.11     15.63 o 
  -6   1   4       82.37       84.32      8.11 o 
  -5   1   4      162.50      148.98      9.87 o 
  -4   1   4      288.51      288.00      9.98 o 
  -3   1   4       20.40       12.25      5.20 o 
  -2   1   4      687.39      776.79     12.49 o 
  -1   1   4      292.08      287.02      5.03 o 
   0   1   4      509.15      476.66      5.10 o 
   1   1   4     2150.70     2184.17     29.51 o 
   2   1   4       39.76       39.72      1.52 o 
   3   1   4     1168.26     1275.47     14.73 o 
   4   1   4        0.19        1.02      1.14 o 
   5   1   4       36.50       37.10      3.52 o 
   6   1   4        6.96        7.49      3.95 o 
   7   1   4        9.79        5.60      4.19 o 
  -6   2   4        0.19        0.75      2.93 o 
  -5   2   4       18.86       13.20      7.47 o 
  -4   2   4     2803.09     2668.33     39.60 o 
  -3   2   4      302.74      316.85     11.75 o 
  -2   2   4      485.74      458.68      4.83 o 
  -1   2   4      408.04      384.23      9.22 o 
   0   2   4      850.73      707.06     13.72 o 
   1   2   4      936.38      814.41     14.56 o 
   2   2   4      528.99      524.09      7.84 o 
   3   2   4     3618.39     3840.91     43.79 o 
   4   2   4      473.77      517.61     12.97 o 
   5   2   4        1.80        2.49      1.66 o 
   6   2   4      362.34      381.10      9.97 o 
   7   2   4        4.47        2.45      3.50 o 
  -6   3   4       85.48      102.94      9.81 o 
  -5   3   4      114.07      116.48      8.39 o 
  -4   3   4     1355.08     1435.43     45.26 o 
  -3   3   4      130.14      135.54      7.08 o 
  -2   3   4      252.71      229.64      6.44 o 
  -1   3   4      289.35      279.66      7.38 o 
   0   3   4      759.35      737.17      8.94 o 
   1   3   4      594.77      546.03     11.44 o 
   2   3   4      116.92      121.20      3.47 o 
   3   3   4     1076.90     1124.00     26.85 o 
   4   3   4        7.86       12.59      3.76 o 
   5   3   4       87.47       86.87      5.54 o 
   6   3   4      170.14      169.22      7.07 o 
   7   3   4       88.55       83.66      8.86 o 
  -6   4   4        1.55        0.20      3.05 o 
  -5   4   4       46.36       55.68      4.39 o 
  -4   4   4       83.02       77.29      4.86 o 
  -3   4   4     1925.81     1945.79     27.51 o 
  -2   4   4        0.10        0.36      0.45 o 
  -1   4   4      551.48      569.39      8.92 o 
   0   4   4     1199.47     1100.95     13.57 o 
   1   4   4     1291.76     1344.49     19.12 o 
   2   4   4      733.89      730.11     29.29 o 
   3   4   4       94.54      106.26      4.79 o 
   4   4   4      278.47      276.81      9.40 o 
   5   4   4       15.10       13.25      5.61 o 
   6   4   4       58.24       56.79      4.96 o 
   7   4   4        5.66        4.40      4.35 o 
  -5   5   4        2.74        2.77      2.48 o 
  -4   5   4      357.85      392.60     18.63 o 
  -3   5   4     1464.46     1434.76     32.54 o 
  -2   5   4      215.83      219.85      7.27 o 
  -1   5   4       48.69       49.20      2.18 o 
   0   5   4       66.61       63.70      3.73 o 
   1   5   4     5777.73     6043.75    203.77 o 
   2   5   4      447.41      488.03     14.84 o 
   3   5   4      595.92      631.77     12.02 o 
   4   5   4      414.25      428.56     11.26 o 
   5   5   4      367.83      386.32      8.55 o 
   6   5   4       82.11       85.28      4.82 o 
   7   5   4      209.97      204.02     14.35 o 
  -5   6   4        8.87        4.71      5.27 o 
  -4   6   4       43.55       40.99      4.10 o 
  -3   6   4      360.98      370.83     28.56 o 
  -2   6   4       53.30       54.18      3.21 o 
  -1   6   4       22.37       20.04      6.49 o 
   0   6   4       32.22       32.16      2.68 o 
   1   6   4        0.82        1.39      3.34 o 
   2   6   4     3376.93     3611.62     32.89 o 
   3   6   4      527.84      553.48     14.90 o 
   4   6   4        0.36        1.44      2.17 o 
   5   6   4       31.27       30.53      4.82 o 
   6   6   4       18.71       15.11      6.33 o 
   7   6   4        7.09        3.94      3.81 o 
  -4   7   4       28.24       22.90     13.27 o 
  -3   7   4        7.06        4.20      3.82 o 
  -2   7   4      231.81      242.76      9.02 o 
  -1   7   4       25.36       23.04      2.64 o 
   0   7   4        0.08        0.00      2.41 o 
   1   7   4       27.71       31.46      3.03 o 
   2   7   4       13.63       14.91      6.93 o 
   3   7   4      111.30      121.90      7.73 o 
   4   7   4       58.34       54.28      6.93 o 
   5   7   4      168.27      167.23      7.91 o 
   6   7   4       10.63       10.17      4.47 o 
   7   7   4       47.08       40.05      6.01 o 
  -3   8   4       13.62       13.76      7.49 o 
  -2   8   4       31.41       29.77     10.14 o 
  -1   8   4       18.82       19.24      7.16 o 
   0   8   4      196.24      193.83      7.18 o 
   1   8   4      170.70      162.39      9.17 o 
   2   8   4      617.82      688.83     13.93 o 
   3   8   4      169.23      183.11      9.87 o 
   4   8   4       28.23       32.72      4.20 o 
   5   8   4        2.17        2.88      2.29 o 
   6   8   4        8.80        4.17      2.68 o 
   7   8   4       87.14       88.08      7.01 o 
  -3   9   4       31.21       25.22     10.36 o 
  -2   9   4       52.51       47.57      5.51 o 
  -1   9   4      291.91      292.00      9.23 o 
   0   9   4        1.33        1.82      2.58 o 
   1   9   4       62.28       66.34      4.09 o 
   2   9   4       42.89       39.95      4.30 o 
   3   9   4     1610.54     1680.07     97.47 o 
   4   9   4      208.72      217.64      9.03 o 
   5   9   4       86.83       86.80      5.12 o 
   6   9   4      132.17      128.46      8.58 o 
   7   9   4       68.40       75.94      7.68 o 
  -2  10   4      110.28      104.58      8.92 o 
  -1  10   4       17.78       17.05     12.00 o 
   0  10   4       45.83       45.74      5.48 o 
   1  10   4      156.22      152.27      6.63 o 
   2  10   4       31.11       28.10     11.05 o 
   3  10   4       18.88       15.47      4.96 o 
   4  10   4       22.84       25.18     10.21 o 
   5  10   4        1.07        2.08      1.82 o 
   6  10   4       37.47       28.35      9.84 o 
   7  10   4      173.95      168.96      7.89 o 
  -1  11   4        0.08        1.71      3.56 o 
   0  11   4       16.87       14.27      8.49 o 
   1  11   4       50.09       46.38      7.43 o 
   2  11   4       75.36       89.79      6.09 o 
   3  11   4       30.24       29.88     10.72 o 
   4  11   4       63.53       64.73      5.73 o 
   5  11   4      158.91      183.23      8.82 o 
   6  11   4      111.04      113.40      7.65 o 
   0  12   4       21.57       16.91     12.47 o 
   1  12   4      395.01      398.23     13.46 o 
   2  12   4        2.75        2.97      2.84 o 
   3  12   4       48.10       44.78      6.34 o 
   4  12   4      348.79      345.80     17.30 o 
   5  12   4      156.62      153.92     10.23 o 
   3  13   4       14.93       10.88      7.90 o 
   4  13   4       21.58       15.65      9.76 o 
  -4 -12   5       21.49       20.62      9.23 o 
  -3 -12   5       11.24       11.70      8.29 o 
  -2 -12   5        2.83        2.59      4.00 o 
  -1 -12   5      140.82      135.44      9.40 o 
  -5 -11   5      163.53      183.31     12.85 o 
  -4 -11   5       94.52       98.56      7.31 o 
  -3 -11   5       19.29       16.39     10.00 o 
  -2 -11   5       69.37       65.17      6.75 o 
  -1 -11   5       31.24       21.93     10.40 o 
   0 -11   5      332.77      308.56     13.64 o 
  -6 -10   5        1.24        2.96      2.85 o 
  -5 -10   5        0.57        0.74      3.42 o 
  -4 -10   5      285.18      304.38     22.04 o 
  -3 -10   5        0.09        2.13      3.34 o 
  -2 -10   5        1.74        1.60      4.15 o 
  -1 -10   5       51.68       52.63      4.68 o 
   0 -10   5      344.29      353.88     14.45 o 
   1 -10   5       11.74        6.66      6.33 o 
  -7  -9   5       98.79       80.46     11.12 o 
  -6  -9   5      115.81      112.61      7.95 o 
  -5  -9   5      103.58      108.01      6.56 o 
  -4  -9   5        6.22        4.83      4.15 o 
  -3  -9   5      175.73      175.83      9.18 o 
  -2  -9   5      275.10      277.99     11.84 o 
  -1  -9   5       28.59       30.67      5.74 o 
   0  -9   5     1457.71     1637.76     94.66 o 
   1  -9   5       27.31       28.56      4.71 o 
   2  -9   5        6.10        7.17      5.23 o 
  -7  -8   5       50.55       38.95      4.51 o 
  -6  -8   5       18.86       21.60     10.51 o 
  -5  -8   5        1.83        2.91      3.89 o 
  -4  -8   5       33.14       34.37     10.80 o 
  -3  -8   5       81.36       73.57     10.19 o 
  -2  -8   5       35.38       34.75     14.63 o 
  -1  -8   5       64.53       58.33      4.98 o 
   0  -8   5       59.90       61.11      3.51 o 
   1  -8   5      590.18      586.30     16.27 o 
   2  -8   5       26.92       33.47      6.80 o 
   3  -8   5       62.74       59.76      6.06 o 
  -7  -7   5       47.93       48.24      5.54 o 
  -6  -7   5      606.43      619.27     25.40 o 
  -5  -7   5       64.45       63.53      3.60 o 
  -4  -7   5      309.54      317.55      7.74 o 
  -3  -7   5      264.72      259.95      8.88 o 
  -2  -7   5      325.53      332.42      9.68 o 
  -1  -7   5      280.92      273.32      9.75 o 
   0  -7   5      191.46      187.66      8.07 o 
   1  -7   5     1496.05     1472.69     51.82 o 
   2  -7   5      131.39      121.82      5.15 o 
   3  -7   5       11.23       10.57      6.70 o 
   4  -7   5       33.44       37.09      4.17 o 
  -7  -6   5       76.75       81.64      4.90 o 
  -6  -6   5        9.68        5.54      2.71 o 
  -5  -6   5      266.70      277.41      7.93 o 
  -4  -6   5      121.16      121.18      6.74 o 
  -3  -6   5       73.96       74.57      2.99 o 
  -2  -6   5      247.73      233.75      9.48 o 
  -1  -6   5       76.77       64.74      4.47 o 
   0  -6   5      229.56      232.86      5.19 o 
   1  -6   5        0.58        0.39      1.30 o 
   2  -6   5      188.13      184.08      5.80 o 
   3  -6   5      159.99      153.44      5.62 o 
   4  -6   5       28.25       28.99     15.32 o 
  -7  -5   5       11.37        6.70      4.81 o 
  -6  -5   5        2.24        2.06      2.26 o 
  -5  -5   5        2.15        2.68      2.05 o 
  -4  -5   5      103.13       97.53      6.01 o 
  -3  -5   5      179.21      172.40      4.84 o 
  -2  -5   5        1.82        3.48      3.07 o 
  -1  -5   5      980.21      981.62     30.58 o 
   0  -5   5      529.29      509.17     15.37 o 
   1  -5   5        4.26        3.19      1.25 o 
   2  -5   5      394.37      383.40      6.82 o 
   3  -5   5       14.96       14.57      6.24 o 
   4  -5   5       32.96       27.39     12.81 o 
   5  -5   5       56.50       71.18      8.33 o 
  -7  -4   5       17.30       16.11     11.94 o 
  -6  -4   5        7.57        8.04      3.03 o 
  -5  -4   5      261.37      285.79      7.62 o 
  -4  -4   5        6.72        6.45      2.15 o 
  -3  -4   5        8.44        7.44      1.81 o 
  -2  -4   5       40.76       43.89      1.75 o 
  -1  -4   5     3221.88     3248.74     45.74 o 
   0  -4   5       45.22       51.27      2.43 o 
   1  -4   5      202.58      191.28      5.95 o 
   2  -4   5       94.32       88.74      4.26 o 
   3  -4   5       52.71       52.14      3.71 o 
   4  -4   5       66.60       51.83      6.58 o 
   5  -4   5       46.32       50.05      7.42 o 
  -7  -3   5        0.08        1.51      3.53 o 
  -6  -3   5       61.06       50.81      4.79 o 
  -5  -3   5       91.81       91.37      4.31 o 
  -4  -3   5        0.75        0.79      1.45 o 
  -3  -3   5        2.41        5.36      2.25 o 
  -2  -3   5      192.23      198.64      5.32 o 
  -1  -3   5       81.14       85.25      3.36 o 
   0  -3   5     1064.33     1142.15     12.57 o 
   1  -3   5      239.29      219.93      6.68 o 
   2  -3   5      596.08      605.45     10.08 o 
   3  -3   5        5.86        9.97      3.32 o 
   4  -3   5        1.76        5.10      2.30 o 
   5  -3   5      187.27      173.13     10.36 o 
   6  -3   5        0.94        2.13      3.74 o 
  -7  -2   5      146.21      161.64      8.60 o 
  -6  -2   5        6.82        4.79      2.87 o 
  -5  -2   5       56.91       55.62      2.73 o 
  -4  -2   5      198.92      194.33      4.18 o 
  -3  -2   5      153.78      209.73      6.41 o 
  -2  -2   5       46.89       42.19      1.53 o 
  -1  -2   5       36.14       26.55      0.80 o 
   0  -2   5       76.53       72.99      1.58 o 
   1  -2   5     1081.27     1046.46     12.89 o 
   2  -2   5      152.68      169.13      6.42 o 
   3  -2   5        0.93        1.51      1.92 o 
   4  -2   5      452.93      430.96      9.82 o 
   5  -2   5        3.95        7.77      7.19 o 
   6  -2   5        1.24        3.20      2.72 o 
  -7  -1   5       40.04       53.47      9.22 o 
  -6  -1   5       45.89       44.99      4.05 o 
  -5  -1   5       12.49       14.45      8.99 o 
  -4  -1   5      510.98      538.77     10.06 o 
  -3  -1   5      677.16      694.50     10.61 o 
  -2  -1   5     1227.28     1243.85     15.42 o 
  -1  -1   5      147.15      140.79      4.35 o 
   0  -1   5       88.26       79.34      1.69 o 
   1  -1   5     4148.82     4049.47     19.09 o 
   2  -1   5     1320.63     1267.95     30.38 o 
   3  -1   5      324.50      310.03      5.19 o 
   4  -1   5       25.62       21.63      4.39 o 
   5  -1   5       87.15       64.20      4.61 o 
   6  -1   5      229.00      226.79     21.10 o 
  -7   0   5        0.69        3.18      2.53 o 
  -6   0   5        3.28        5.23      5.53 o 
  -5   0   5      223.67      211.01      7.20 o 
  -4   0   5       17.57       19.38      1.23 o 
  -3   0   5        7.16        4.99      1.54 o 
  -2   0   5      986.90     1067.53     10.61 o 
  -1   0   5     5173.50     4980.27     50.27 o 
   0   0   5      608.53      575.82      4.76 o 
   1   0   5     1416.04     1514.06     22.74 o 
   2   0   5        3.27        3.19      1.16 o 
   3   0   5       14.05        9.37      3.14 o 
   4   0   5      471.67      454.19     11.84 o 
   5   0   5       73.73       77.28      4.93 o 
   6   0   5       12.70        9.77      6.54 o 
   7   0   5        0.05        1.06      2.81 o 
  -6   1   5       92.86       87.86     20.70 o 
  -5   1   5       96.18       90.63      6.59 o 
  -4   1   5      193.43      199.91     10.49 o 
  -3   1   5      510.59      469.00      8.19 o 
  -2   1   5      578.37      576.92      7.99 o 
  -1   1   5      119.98      113.04      2.98 o 
   0   1   5     1154.06     1117.06      8.09 o 
   1   1   5     1300.54     1238.81     11.97 o 
   2   1   5      487.39      432.88     10.41 o 
   3   1   5        9.53       15.89      4.43 o 
   4   1   5       26.78       27.28      3.93 o 
   5   1   5       18.95       15.41      5.50 o 
   6   1   5       89.19       84.93      6.40 o 
   7   1   5      118.73      113.06      8.98 o 
  -6   2   5       73.69       71.04      7.09 o 
  -5   2   5       16.57       14.89      6.61 o 
  -4   2   5       35.19       30.65      5.26 o 
  -3   2   5       64.26       73.77      6.18 o 
  -2   2   5      282.70      285.31      2.90 o 
  -1   2   5      232.50      235.30      6.23 o 
   0   2   5       31.12       37.66      2.35 o 
   1   2   5        2.52        3.38      0.93 o 
   2   2   5       34.41       35.58      1.86 o 
   3   2   5     1919.75     1928.22     23.38 o 
   4   2   5      216.24      247.10      7.54 o 
   5   2   5      109.31      107.72      4.49 o 
   6   2   5       39.24       30.11      4.09 o 
   7   2   5      227.96      225.24     14.25 o 
  -6   3   5       14.79       12.75      5.16 o 
  -5   3   5      111.92      116.78      5.89 o 
  -4   3   5      239.77      227.58     17.70 o 
  -3   3   5        7.46        7.97      2.62 o 
  -2   3   5      120.48      102.45      3.39 o 
  -1   3   5      147.59      179.34      5.01 o 
   0   3   5      252.97      243.43      6.11 o 
   1   3   5      398.59      399.28      7.51 o 
   2   3   5      628.66      631.94     16.20 o 
   3   3   5      182.11      190.71      8.91 o 
   4   3   5       11.46       11.06      3.92 o 
   5   3   5      181.76      191.31     10.03 o 
   6   3   5       70.18       67.77      5.24 o 
   7   3   5       24.38       23.48     13.04 o 
  -5   4   5       41.91       30.96     10.55 o 
  -4   4   5       41.73       38.59      4.82 o 
  -3   4   5      257.21      275.68      7.95 o 
  -2   4   5        7.68        6.44      1.89 o 
  -1   4   5      164.16      184.57      5.23 o 
   0   4   5      275.23      317.91      6.10 o 
   1   4   5      925.09      934.40     17.24 o 
   2   4   5      177.66      179.78      7.61 o 
   3   4   5       98.35      100.83      4.60 o 
   4   4   5        6.99        5.03      2.92 o 
   5   4   5      142.30      149.28     10.80 o 
   6   4   5       69.44       67.69      4.22 o 
   7   4   5       21.14       23.41     15.11 o 
  -5   5   5       54.48       57.98      9.61 o 
  -4   5   5      748.63      764.65     16.08 o 
  -3   5   5      135.05      137.23     11.76 o 
  -2   5   5       54.57       50.48      3.48 o 
  -1   5   5      387.30      359.81      9.39 o 
   0   5   5       25.01       18.25      6.94 o 
   1   5   5      661.22      666.37     33.14 o 
   2   5   5     2491.01     2446.08     33.15 o 
   3   5   5      235.50      243.90      9.75 o 
   4   5   5      156.49      182.03      7.53 o 
   5   5   5       24.40       23.21      8.39 o 
   6   5   5      341.64      331.26      9.51 o 
   7   5   5       56.39       54.14      6.38 o 
  -5   6   5       10.00        6.12      6.91 o 
  -4   6   5        8.57        7.78      4.78 o 
  -3   6   5      707.71      767.40     17.75 o 
  -2   6   5      195.78      192.40      4.50 o 
  -1   6   5      140.43      151.37      6.96 o 
   0   6   5       25.28       28.65      2.92 o 
   1   6   5      168.10      169.70      7.07 o 
   2   6   5        0.21        1.31      3.14 o 
   3   6   5      361.75      358.48     11.30 o 
   4   6   5      132.04      133.82      7.59 o 
   5   6   5      296.80      302.16     12.97 o 
   6   6   5       53.79       59.84      7.99 o 
   7   6   5        2.68        2.31      2.98 o 
  -4   7   5        1.84        1.11      1.99 o 
  -3   7   5      149.58      164.01     12.42 o 
  -2   7   5       94.58      108.08      4.21 o 
  -1   7   5       58.30       59.63      3.40 o 
   0   7   5      348.13      362.77      9.51 o 
   1   7   5        7.00        7.52      3.56 o 
   2   7   5     1687.51     1772.67     43.28 o 
   3   7   5      833.07      887.48     15.43 o 
   4   7   5      199.92      201.55     10.67 o 
   5   7   5      169.72      163.00      6.67 o 
   6   7   5       49.62       51.59      6.14 o 
   7   7   5       14.33       10.10      5.35 o 
  -3   8   5        3.06        1.74      2.99 o 
  -2   8   5       95.78       75.45     16.13 o 
  -1   8   5       10.57       12.49      5.94 o 
   0   8   5      743.01      773.29     16.62 o 
   1   8   5      546.02      564.68     10.46 o 
   2   8   5        6.11        4.95      5.12 o 
   3   8   5       19.50       17.67      6.18 o 
   4   8   5       13.34       13.06      4.67 o 
   5   8   5       34.09       34.98     10.95 o 
   6   8   5       14.22       14.72      5.13 o 
   7   8   5      230.02      248.84     13.68 o 
  -3   9   5        3.27        1.34      2.52 o 
  -2   9   5      287.31      275.28     13.87 o 
  -1   9   5      187.96      179.71      9.74 o 
   0   9   5       12.15       13.12      5.48 o 
   1   9   5        2.73        1.70      2.65 o 
   2   9   5        0.45        0.70      2.60 o 
   3   9   5     1134.34     1245.71     24.04 o 
   4   9   5        4.21        4.06      2.36 o 
   5   9   5        1.05        1.44      2.16 o 
   6   9   5        7.41        5.06      3.04 o 
   7   9   5       13.39       14.28      7.57 o 
  -2  10   5       21.56       15.83      8.56 o 
  -1  10   5      110.98      108.19      6.46 o 
   0  10   5       52.31       54.97      5.41 o 
   1  10   5        1.08        2.42      1.84 o 
   2  10   5        0.03        1.31      2.73 o 
   3  10   5       60.87       63.31     11.64 o 
   4  10   5        0.27        1.17      1.79 o 
   5  10   5        6.73        5.29      3.44 o 
   6  10   5        7.94        7.56      4.01 o 
   7  10   5      136.85      132.72      7.11 o 
  -1  11   5       11.75        7.81      7.30 o 
   0  11   5      138.00      134.14     11.11 o 
   1  11   5       24.64       18.52      7.33 o 
   2  11   5        1.41        1.95      1.46 o 
   3  11   5      468.16      440.74     22.54 o 
   4  11   5       86.67       82.35      6.88 o 
   5  11   5       35.53       29.91      9.62 o 
   6  11   5        0.03       -0.17      3.42 o 
   0  12   5       21.47       16.18      8.00 o 
   1  12   5        0.09        1.24      2.12 o 
   2  12   5       12.02        9.01      4.89 o 
   3  12   5        7.98        4.97      4.03 o 
   4  12   5      181.66      158.22      7.76 o 
   5  12   5        9.29        5.10      4.62 o 
   3  13   5      150.74      144.82     13.76 o 
  -4 -12   6       16.14       15.18      7.79 o 
  -3 -12   6        5.74        5.62      4.48 o 
  -2 -12   6       11.04       11.37      6.37 o 
  -5 -11   6      302.67      269.85     17.61 o 
  -4 -11   6      103.77       92.38      7.12 o 
  -3 -11   6      205.68      211.43     11.84 o 
  -2 -11   6       46.70       39.41      7.93 o 
  -1 -11   6       96.81       90.18      6.75 o 
   0 -11   6      113.99       93.41      8.35 o 
  -6 -10   6       10.46        3.02      4.39 o 
  -5 -10   6       22.59       16.97      9.96 o 
  -4 -10   6      584.25      586.65     32.25 o 
  -3 -10   6       20.81       19.43     10.17 o 
  -2 -10   6        3.96        3.34      5.10 o 
  -1 -10   6       75.92       68.67      5.64 o 
   0 -10   6       56.67       50.25      7.89 o 
   1 -10   6       33.80       22.37     13.74 o 
  -6  -9   6        1.86        2.71      3.53 o 
  -5  -9   6        7.87       10.32      4.57 o 
  -4  -9   6      122.34      122.66      8.86 o 
  -3  -9   6        0.67        4.05      3.48 o 
  -2  -9   6        9.98        6.62      3.62 o 
  -1  -9   6        3.86        3.21      2.69 o 
   0  -9   6     1064.23     1134.83     71.33 o 
   1  -9   6       24.18       25.33     11.07 o 
   2  -9   6        0.24        0.88      1.61 o 
  -7  -8   6      307.68      307.23     13.77 o 
  -6  -8   6       12.44       10.94      5.58 o 
  -5  -8   6       92.35      102.92     12.39 o 
  -4  -8   6       93.24       94.29      8.41 o 
  -3  -8   6       11.68        9.44      6.39 o 
  -2  -8   6       36.26       28.67     14.13 o 
  -1  -8   6       15.86       16.18      5.91 o 
   0  -8   6       14.02       13.68      6.83 o 
   1  -8   6      105.85       88.36      6.19 o 
   2  -8   6      150.52      149.77      9.56 o 
   3  -8   6       58.90       62.52     15.31 o 
  -7  -7   6        7.44        3.35      3.57 o 
  -6  -7   6       58.11       64.08     12.01 o 
  -5  -7   6      214.70      208.02      6.86 o 
  -4  -7   6      294.08      294.04      7.08 o 
  -3  -7   6       16.16       13.99      5.81 o 
  -2  -7   6        1.56        2.93      3.81 o 
  -1  -7   6      143.97      170.01     11.56 o 
   0  -7   6      336.25      332.01     10.12 o 
   1  -7   6       24.88       22.74      3.91 o 
   2  -7   6      173.07      194.64      6.45 o 
   3  -7   6        1.78       -0.52      2.41 o 
   4  -7   6       27.76       19.16     11.59 o 
  -7  -6   6       25.57       27.35      8.36 o 
  -6  -6   6       12.46       11.89      4.98 o 
  -5  -6   6        4.12        4.66      2.41 o 
  -4  -6   6       29.78       24.69      2.72 o 
  -3  -6   6       70.09       63.98      3.45 o 
  -2  -6   6        3.05        1.67      2.73 o 
  -1  -6   6       58.99       62.93      4.59 o 
   0  -6   6      213.66      236.06      6.41 o 
   1  -6   6       21.06       18.52      2.33 o 
   2  -6   6        1.23        1.41      1.95 o 
   3  -6   6      151.72      159.33      6.11 o 
   4  -6   6        3.61        2.29      2.59 o 
  -7  -5   6        1.27        3.04      3.08 o 
  -6  -5   6      367.45      367.97     12.08 o 
  -5  -5   6       11.02        7.30      3.22 o 
  -4  -5   6        0.60        0.98      0.91 o 
  -3  -5   6      136.70      127.11      4.63 o 
  -2  -5   6      322.83      335.48     10.92 o 
  -1  -5   6     2314.88     2312.51     39.60 o 
   0  -5   6       24.71       16.80      1.17 o 
   1  -5   6       47.22       47.36      2.57 o 
   2  -5   6      348.22      354.11      7.23 o 
   3  -5   6      511.12      500.08     13.94 o 
   4  -5   6        1.50        2.05      3.41 o 
   5  -5   6       28.07       24.48     14.53 o 
  -7  -4   6      109.91      126.77      7.48 o 
  -6  -4   6       89.56       83.79      4.94 o 
  -5  -4   6       82.91       71.04      3.83 o 
  -4  -4   6     1461.96     1477.27     40.61 o 
  -3  -4   6      823.60      807.37     19.77 o 
  -2  -4   6       35.59       40.51      1.15 o 
  -1  -4   6      532.08      481.68     17.47 o 
   0  -4   6      821.09      793.41     10.13 o 
   1  -4   6     1083.60     1052.47     20.39 o 
   2  -4   6      347.72      339.13      8.71 o 
   3  -4   6       59.05       59.12      3.17 o 
   4  -4   6       71.53       73.30      3.26 o 
   5  -4   6      100.15       95.15      6.03 o 
  -7  -3   6      119.91      132.54      9.31 o 
  -6  -3   6        0.16        2.43      1.81 o 
  -5  -3   6       39.93       35.88      2.71 o 
  -4  -3   6       37.57       31.58      2.50 o 
  -3  -3   6      188.24      182.24      7.12 o 
  -2  -3   6      518.63      491.75     10.44 o 
  -1  -3   6      249.98      281.28      7.86 o 
   0  -3   6      156.46      190.48      5.13 o 
   1  -3   6      152.46      172.91      5.64 o 
   2  -3   6       11.22       14.47      4.64 o 
   3  -3   6      128.00      120.62      5.68 o 
   4  -3   6       34.47       21.53      4.82 o 
   5  -3   6        2.81       -1.09      4.21 o 
   6  -3   6        0.78        3.23      3.19 o 
  -7  -2   6       16.33        9.31      6.05 o 
  -6  -2   6        4.93        5.38      3.15 o 
  -5  -2   6      220.88      209.49      6.21 o 
  -4  -2   6        7.16       12.29      4.39 o 
  -3  -2   6       33.20       35.79      1.51 o 
  -2  -2   6      248.20      252.17      6.14 o 
  -1  -2   6       95.13       90.74      2.49 o 
   1  -2   6      653.76      762.58     23.87 o 
   2  -2   6       28.15       26.12      3.92 o 
   3  -2   6       86.91       81.88      5.04 o 
   4  -2   6      199.00      185.39      5.14 o 
   5  -2   6      250.49      246.27     11.23 o 
   6  -2   6       21.89       14.01     12.59 o 
  -7  -1   6        0.28        0.19      2.91 o 
  -6  -1   6        0.92        0.81      2.83 o 
  -5  -1   6      338.41      348.26     11.78 o 
  -4  -1   6       27.22       29.26      1.78 o 
  -3  -1   6      133.10      146.54      4.02 o 
  -2  -1   6      684.51      726.18      8.02 o 
  -1  -1   6      392.54      437.94      8.49 o 
   0  -1   6     1250.42     1299.32     36.05 o 
   1  -1   6      283.54      336.01      5.08 o 
   2  -1   6      491.51      551.58     13.53 o 
   3  -1   6      122.78      110.95      5.08 o 
   4  -1   6       16.62        7.84      3.45 o 
   5  -1   6       30.37       32.73      3.41 o 
   6  -1   6        0.13        1.83      4.73 o 
  -7   0   6        3.60        3.13      3.82 o 
  -6   0   6      204.22      201.58     11.84 o 
  -5   0   6       52.17       57.42     13.39 o 
  -4   0   6       44.42       46.70      2.26 o 
  -3   0   6       15.04       21.08      1.03 o 
  -2   0   6      238.65      276.90      4.17 o 
  -1   0   6      587.45      629.72     11.37 o 
   0   0   6     1770.80     1702.89     25.27 o 
   1   0   6       30.96       42.43      1.66 o 
   2   0   6        8.23        4.36      2.40 o 
   3   0   6        7.95        9.93      2.82 o 
   4   0   6       11.25       14.88      5.60 o 
   5   0   6      833.37      767.02     13.77 o 
   6   0   6        1.55        1.29      2.47 o 
   7   0   6       35.50       21.51     17.17 o 
  -6   1   6       43.96       22.08     24.47 o 
  -5   1   6       15.88        9.96      4.16 o 
  -4   1   6       51.31       53.77      5.08 o 
  -3   1   6       91.84       84.58      2.68 o 
  -2   1   6     2464.49     2565.25     66.51 o 
  -1   1   6      986.89      910.67     10.42 o 
   0   1   6      105.46      115.94      3.32 o 
   1   1   6      184.66      181.91      4.92 o 
   2   1   6       46.51       45.82      2.16 o 
   3   1   6      231.81      235.39      9.37 o 
   4   1   6       82.08       90.05      6.11 o 
   5   1   6       62.70       49.90      3.19 o 
   6   1   6       20.73        8.50      3.75 o 
   7   1   6       92.61       74.28      5.95 o 
  -6   2   6        6.84        4.76      3.92 o 
  -5   2   6       36.27       43.52      4.16 o 
  -4   2   6      589.39      647.90     18.45 o 
  -3   2   6       13.68       14.17      1.24 o 
  -2   2   6      128.19      109.39      3.15 o 
  -1   2   6       45.93       65.04      2.16 o 
   0   2   6     1455.86     1307.93     18.70 o 
   1   2   6     1532.95     1541.28     24.09 o 
   2   2   6       90.19       90.82      3.61 o 
   3   2   6        0.41        0.67      2.57 o 
   4   2   6      709.34      760.86     17.02 o 
   5   2   6      156.40      160.25      5.86 o 
   6   2   6      815.62      750.73     19.40 o 
   7   2   6       38.17       38.40      6.94 o 
  -6   3   6        0.16        0.66      2.99 o 
  -5   3   6       94.42       96.24      6.79 o 
  -4   3   6      133.39      120.48      4.87 o 
  -3   3   6       30.28       32.61      3.79 o 
  -2   3   6        0.13        1.78      0.96 o 
  -1   3   6     1154.89     1131.78     20.48 o 
   0   3   6      565.24      590.46     11.46 o 
   1   3   6       84.19       84.67      3.23 o 
   2   3   6      327.81      298.43      4.65 o 
   3   3   6        0.09        2.02      1.50 o 
   4   3   6      304.06      309.84      9.41 o 
   5   3   6      141.63      144.05      6.74 o 
   6   3   6       52.58       54.85      4.69 o 
   7   3   6       18.83       13.69     10.36 o 
  -5   4   6        0.62       -0.27      3.14 o 
  -4   4   6      145.92      147.85      6.36 o 
  -3   4   6      490.71      530.86     36.72 o 
  -2   4   6      865.43      819.15     31.51 o 
  -1   4   6      847.35      874.57     24.16 o 
   0   4   6      699.86      681.53     39.55 o 
   1   4   6        2.29        5.01      1.38 o 
   2   4   6      832.32      803.47     11.72 o 
   3   4   6      557.92      604.74     18.66 o 
   4   4   6     1449.90     1461.40     53.10 o 
   5   4   6       21.47       19.43      8.50 o 
   6   4   6       34.91       40.48      3.84 o 
   7   4   6       18.88       15.73      9.66 o 
  -5   5   6        0.60        0.74      1.70 o 
  -4   5   6       66.93       60.08      7.42 o 
  -3   5   6      130.89      133.42      6.25 o 
  -2   5   6      140.20      127.09      5.73 o 
  -1   5   6      168.30      176.44      5.63 o 
   0   5   6       86.27      102.07      5.00 o 
   1   5   6        2.04        0.70      1.86 o 
   2   5   6       16.71       15.14      2.89 o 
   3   5   6        6.26        5.50      3.26 o 
   4   5   6      820.94      901.07     19.68 o 
   5   5   6       11.54       10.66      3.59 o 
   6   5   6       18.60       17.82      6.89 o 
   7   5   6        3.54        4.06      2.88 o 
  -4   6   6       16.34       11.82      8.09 o 
  -2   6   6      221.22      243.38      5.22 o 
  -1   6   6        1.13        1.13      1.41 o 
   0   6   6       11.61       18.91      3.06 o 
   1   6   6       29.81       33.85      3.57 o 
   2   6   6      210.02      206.43      7.60 o 
   3   6   6       30.95       34.61      3.44 o 
   4   6   6        0.57        0.61      1.41 o 
   5   6   6       66.79       63.28      3.98 o 
   6   6   6       10.56        7.21      5.63 o 
   7   6   6        2.20        1.12      2.22 o 
  -4   7   6       65.43       67.48      5.21 o 
  -3   7   6       29.37       20.79      9.77 o 
  -2   7   6      158.87      174.02      7.82 o 
  -1   7   6        1.84        1.42      2.18 o 
   0   7   6       67.27       59.38      3.95 o 
   1   7   6       26.30       25.78     17.98 o 
   2   7   6       14.68       12.61      3.75 o 
   3   7   6      268.14      269.70      7.97 o 
   4   7   6      140.54      141.11      8.77 o 
   5   7   6        0.22        1.01      2.03 o 
   6   7   6       57.75       56.26      5.28 o 
   7   7   6        6.50        3.12      2.29 o 
  -3   8   6      100.69       99.81      8.95 o 
  -2   8   6      380.96      402.99     29.25 o 
  -1   8   6      373.82      403.56     11.42 o 
   0   8   6      269.02      253.38     11.85 o 
   1   8   6      319.22      349.46      8.33 o 
   2   8   6     2032.82     2152.22     28.08 o 
   3   8   6      210.01      207.41      9.11 o 
   4   8   6       30.43       36.21      5.25 o 
   5   8   6      577.19      616.44     16.74 o 
   6   8   6      239.41      242.41     11.88 o 
   7   8   6       65.69       61.10      4.78 o 
  -3   9   6       10.41        2.81      3.56 o 
  -2   9   6      213.64      203.05     12.69 o 
  -1   9   6      123.14      112.84      6.08 o 
   0   9   6       13.87       11.50      5.12 o 
   1   9   6        3.25        3.77      2.16 o 
   2   9   6       31.45       31.14      5.48 o 
   3   9   6      127.01      131.84      9.68 o 
   4   9   6      345.75      359.83     14.27 o 
   5   9   6        3.82        5.15      3.37 o 
   6   9   6        0.67        0.87      2.90 o 
   7   9   6        7.96        5.23      4.24 o 
  -2  10   6       16.24       12.50      8.93 o 
  -1  10   6      387.72      390.19     17.41 o 
   0  10   6       42.45       46.76      4.70 o 
   1  10   6       58.62       60.66      4.61 o 
   2  10   6      138.55      141.64      6.98 o 
   3  10   6       15.57       11.95      4.65 o 
   4  10   6       42.91       33.26      3.60 o 
   5  10   6       54.09       55.77      6.95 o 
   6  10   6      135.49      148.14      9.02 o 
  -1  11   6       43.95       40.32      4.51 o 
   0  11   6       48.74       46.33      5.11 o 
   1  11   6        2.36        1.92      3.56 o 
   2  11   6       14.66       15.85      8.36 o 
   3  11   6      607.85      629.25     27.87 o 
   4  11   6       36.55       42.07      5.77 o 
   5  11   6      279.76      286.24     13.04 o 
   6  11   6      143.89      148.04      7.53 o 
   1  12   6       79.09       86.98      7.10 o 
   2  12   6       22.90       18.47     10.00 o 
   3  12   6       18.01       11.75      6.70 o 
   4  12   6      345.44      304.82     11.70 o 
   5  12   6        6.25        5.47      3.59 o 
  -5 -11   7      381.86      387.34     20.70 o 
  -4 -11   7        1.81       -0.21      4.24 o 
  -3 -11   7        6.69        4.12      5.62 o 
  -2 -11   7        4.65        3.40      3.66 o 
  -1 -11   7        8.19        6.13      6.00 o 
   0 -11   7      138.04      133.81      9.37 o 
  -6 -10   7        0.57        1.21      3.65 o 
  -5 -10   7      286.58      290.59     14.38 o 
  -4 -10   7       35.63       31.86      5.03 o 
  -3 -10   7        5.49        5.83      3.55 o 
  -2 -10   7      122.07      120.73     12.13 o 
  -1 -10   7       15.42       15.87      9.15 o 
   0 -10   7      164.27      178.36     10.64 o 
   1 -10   7      358.08      368.83     17.20 o 
  -6  -9   7       25.53       26.65     14.45 o 
  -5  -9   7        9.55        2.34      3.56 o 
  -4  -9   7       64.64       57.53      5.32 o 
  -3  -9   7       34.83       31.85     15.50 o 
  -2  -9   7      133.97      138.10      7.90 o 
  -1  -9   7       68.78       68.40      5.91 o 
   0  -9   7       65.65       73.20      6.49 o 
   1  -9   7      101.52      110.95     10.00 o 
   2  -9   7        2.98        4.59      4.79 o 
  -7  -8   7       99.69      106.85      9.53 o 
  -6  -8   7      147.35      157.03     11.73 o 
  -5  -8   7        0.59        1.66      2.52 o 
  -4  -8   7     1289.56     1410.64     26.66 o 
  -3  -8   7      426.16      468.64     16.70 o 
  -2  -8   7       45.63       42.33      8.11 o 
  -1  -8   7      309.23      312.72     13.33 o 
   0  -8   7       68.34       70.09      5.45 o 
   1  -8   7      525.59      542.56     20.57 o 
   2  -8   7       78.96       83.47      5.25 o 
   3  -8   7       17.81       12.43      9.80 o 
  -7  -7   7       36.09       37.65      8.02 o 
  -6  -7   7       23.83       30.94      4.79 o 
  -5  -7   7       46.20       46.11      5.74 o 
  -4  -7   7      114.74      127.91      6.53 o 
  -3  -7   7      238.80      251.22     10.31 o 
  -2  -7   7      136.50      137.27      9.76 o 
  -1  -7   7        5.23        5.45      4.36 o 
   0  -7   7      257.29      242.10     14.04 o 
   1  -7   7      129.96      131.53      4.22 o 
   2  -7   7      189.10      199.55      7.06 o 
   3  -7   7       29.77       22.35     16.41 o 
  -7  -6   7        0.02        0.54      3.39 o 
  -6  -6   7      191.51      173.30      8.55 o 
  -5  -6   7       12.87       15.45      5.27 o 
  -4  -6   7       69.60       64.11      4.22 o 
  -3  -6   7        4.79        5.39      2.80 o 
  -2  -6   7       60.44       54.45      4.06 o 
  -1  -6   7       93.48      103.09      7.89 o 
   0  -6   7      102.25      106.71      4.00 o 
   1  -6   7     1400.17     1356.10     33.02 o 
   2  -6   7       42.21       39.75      2.83 o 
   3  -6   7        7.78        9.53      3.70 o 
   4  -6   7       40.00       38.97      5.68 o 
  -7  -5   7        6.52        3.63      2.69 o 
  -6  -5   7      428.36      386.95     13.26 o 
  -5  -5   7      111.66      107.59      4.98 o 
  -4  -5   7       12.03       13.14      4.00 o 
  -3  -5   7       61.36       55.96      2.38 o 
  -2  -5   7       10.36        7.79      4.38 o 
  -1  -5   7       18.83       18.84      9.16 o 
   0  -5   7      426.89      459.09     11.89 o 
   1  -5   7      268.54      263.52      5.00 o 
   2  -5   7     1139.24     1084.25     35.21 o 
   3  -5   7       11.79       11.83      5.81 o 
   4  -5   7        0.00       -1.15      3.06 o 
   5  -5   7        1.32        4.07      3.46 o 
  -7  -4   7       58.27       46.65      6.74 o 
  -6  -4   7       61.85       62.10      4.67 o 
  -5  -4   7      818.96      772.71     16.19 o 
  -4  -4   7      399.11      391.73     10.06 o 
  -3  -4   7       92.00       89.34      2.86 o 
  -2  -4   7       97.90      104.63      3.48 o 
  -1  -4   7      165.66      171.58      7.60 o 
   0  -4   7      313.50      318.19      3.99 o 
   1  -4   7       39.55       52.82      2.65 o 
   2  -4   7     1320.28     1304.55     49.80 o 
   3  -4   7        0.27        0.34      1.75 o 
   4  -4   7       22.05       20.02      2.88 o 
   5  -4   7      117.83      114.70      7.32 o 
  -7  -3   7       11.95        7.64      6.22 o 
  -6  -3   7      118.70      124.15      7.44 o 
  -5  -3   7        4.86        5.76      2.09 o 
  -4  -3   7      648.07      640.71     20.45 o 
  -3  -3   7       81.40       76.95      2.84 o 
  -2  -3   7      273.39      283.44      7.16 o 
  -1  -3   7      706.26      708.52     15.19 o 
   0  -3   7      102.36       98.78      3.54 o 
   1  -3   7        0.72        5.50      1.57 o 
   2  -3   7       34.45       31.34      2.73 o 
   3  -3   7       49.86       50.42      2.78 o 
   4  -3   7       34.47       27.21      2.80 o 
   5  -3   7       87.85       83.21      5.34 o 
   6  -3   7       17.01       18.35     10.47 o 
  -7  -2   7      123.53      145.45      8.01 o 
  -6  -2   7       32.74       40.01      5.72 o 
  -5  -2   7        8.56        2.80      3.90 o 
  -4  -2   7       36.87       36.90      2.37 o 
  -3  -2   7      197.54      208.32      4.86 o 
  -2  -2   7      559.93      522.06     14.17 o 
  -1  -2   7        0.38        0.70      0.68 o 
   0  -2   7     1376.07     1619.03     27.30 o 
   1  -2   7       18.86       14.34      2.50 o 
   2  -2   7     1005.43     1010.94     27.23 o 
   3  -2   7      795.56      821.31     31.91 o 
   4  -2   7       27.58       34.11      3.49 o 
   5  -2   7      124.78      124.97      7.44 o 
   6  -2   7        0.02        3.49      3.99 o 
  -7  -1   7       97.90      123.77      8.60 o 
  -6  -1   7       43.10       49.01      5.55 o 
  -5  -1   7       44.25       47.88      4.02 o 
  -4  -1   7      226.76      187.25      6.74 o 
  -3  -1   7       70.63       68.00      2.17 o 
  -2  -1   7      168.07      208.82      5.14 o 
  -1  -1   7      600.21      571.06      6.31 o 
   0  -1   7     4547.97     4503.78     55.58 o 
   1  -1   7      351.89      360.68      4.71 o 
   2  -1   7     2856.20     2912.31     35.94 o 
   3  -1   7        1.86        0.83      1.58 o 
   4  -1   7      118.45      126.79      4.25 o 
   5  -1   7      163.94      155.59      7.19 o 
   6  -1   7      110.89      108.21      6.39 o 
  -6   0   7        7.15        2.49      3.67 o 
  -5   0   7       23.64       17.29     10.49 o 
  -4   0   7      142.92      127.90      6.58 o 
  -3   0   7      123.65      109.54      2.90 o 
  -2   0   7        0.44        3.05      1.25 o 
  -1   0   7      319.16      344.28      6.45 o 
   0   0   7      184.02      179.71      4.78 o 
   1   0   7      241.41      214.85      6.07 o 
   2   0   7     1027.37      969.02     35.81 o 
   3   0   7       59.84       69.27      3.53 o 
   4   0   7       66.98       68.46      3.95 o 
   5   0   7       28.56       14.37      5.54 o 
   6   0   7        8.39        2.14      2.98 o 
   7   0   7        0.08        2.94      3.06 o 
  -6   1   7        8.41        5.44      6.62 o 
  -5   1   7       88.69       88.03      7.84 o 
  -4   1   7       11.21        5.61      4.28 o 
  -3   1   7       53.14       49.72      1.77 o 
  -2   1   7      989.25     1028.34     11.22 o 
  -1   1   7        7.30        7.77      1.07 o 
   0   1   7      169.73      177.82      5.23 o 
   1   1   7      821.09      942.83     14.64 o 
   2   1   7       15.87       17.40      1.93 o 
   3   1   7      253.23      245.95      8.80 o 
   4   1   7       75.34       74.58      4.37 o 
   5   1   7       57.25       51.99      3.33 o 
   6   1   7       20.44       19.63     10.62 o 
   7   1   7       10.93        5.07      5.66 o 
  -6   2   7       21.77       34.82      6.13 o 
  -5   2   7       12.67       10.65      7.07 o 
  -4   2   7       13.12        8.79      5.03 o 
  -3   2   7      143.30      154.41      5.16 o 
  -2   2   7     1340.02     1353.99     13.31 o 
  -1   2   7       99.58      102.68      3.19 o 
   0   2   7        2.64        3.95      0.52 o 
   1   2   7       19.29       19.34      1.44 o 
   2   2   7       23.54       17.47      1.64 o 
   3   2   7       73.11       76.33      4.02 o 
   4   2   7      464.80      479.53      9.62 o 
   5   2   7       11.11       11.93      4.03 o 
   6   2   7        8.90        5.53      2.83 o 
   7   2   7        4.35        3.21      2.88 o 
  -6   3   7        0.08        0.78      3.23 o 
  -5   3   7        0.06        2.00      1.96 o 
  -4   3   7        0.03        2.42      1.87 o 
  -3   3   7      179.39      193.39      9.54 o 
  -2   3   7      345.46      353.50      6.76 o 
  -1   3   7      301.52      311.47     10.15 o 
   0   3   7     3237.45     3351.26     82.79 o 
   1   3   7      123.23      150.93      4.99 o 
   2   3   7       93.16       95.37      4.26 o 
   3   3   7       21.59       27.30      2.70 o 
   4   3   7       19.32       17.34      6.35 o 
   5   3   7      106.79      103.85      4.53 o 
   6   3   7       23.75       17.71      8.08 o 
   7   3   7       28.68       17.14     11.23 o 
  -5   4   7       52.90       64.61      6.86 o 
  -4   4   7      106.15      104.12     12.57 o 
  -3   4   7     1730.55     1667.73     36.42 o 
  -2   4   7      901.58      889.48     15.75 o 
  -1   4   7        0.06        2.44      0.98 o 
   0   4   7        1.36        0.74      0.59 o 
   1   4   7      363.55      332.83      5.20 o 
   2   4   7      846.79      793.90     29.92 o 
   3   4   7      535.79      536.27     14.94 o 
   4   4   7       43.37       44.88      3.55 o 
   5   4   7       17.12       15.55      4.13 o 
   6   4   7      130.22      121.92      5.51 o 
   7   4   7      126.49      121.83     10.06 o 
  -5   5   7      212.56      240.00     10.71 o 
  -4   5   7      129.69      141.03     12.91 o 
  -3   5   7       58.74       61.28      4.45 o 
  -2   5   7        2.73        1.36      1.03 o 
  -1   5   7      297.89      334.67      8.22 o 
   0   5   7      375.50      375.62      8.37 o 
   1   5   7       10.75        7.39      2.44 o 
   2   5   7      113.45      116.21      5.73 o 
   3   5   7       34.19       31.77      3.06 o 
   4   5   7     1148.21     1127.23     22.07 o 
   5   5   7       38.81       39.72      5.32 o 
   6   5   7      133.33      135.25      6.37 o 
   7   5   7       10.31        5.84      3.11 o 
  -4   6   7       34.50       34.35      6.51 o 
  -3   6   7       10.70       10.43      5.51 o 
  -2   6   7       45.72       45.13      3.04 o 
  -1   6   7       93.70      100.95      6.04 o 
   0   6   7        0.04        0.97      1.30 o 
   1   6   7       43.18       41.79      3.23 o 
   2   6   7        6.08        8.04      3.81 o 
   3   6   7        0.05        0.19      1.65 o 
   4   6   7      348.71      383.29      9.76 o 
   5   6   7      243.93      246.33     12.53 o 
   6   6   7      190.10      200.52     11.70 o 
   7   6   7       26.54       20.47     10.47 o 
  -4   7   7       88.45       90.22      9.61 o 
  -3   7   7        6.49        5.81      3.12 o 
  -2   7   7        4.43        3.21      3.00 o 
  -1   7   7        3.35        5.20      2.35 o 
   0   7   7        9.62        8.68      3.93 o 
   1   7   7      183.00      189.97      9.33 o 
   2   7   7     1123.67     1156.27     19.81 o 
   3   7   7     1157.60     1195.68     23.66 o 
   4   7   7       91.35       97.35      5.32 o 
   5   7   7        8.65        6.03      3.11 o 
   6   7   7       21.75       16.18      6.86 o 
   7   7   7       54.45       52.37      4.68 o 
  -3   8   7        2.16        1.25      2.14 o 
  -2   8   7      255.59      261.32     15.11 o 
  -1   8   7       10.05        8.42      3.23 o 
   0   8   7        8.21        9.25      3.73 o 
   1   8   7       58.23       48.80      4.11 o 
   2   8   7       61.96       58.66      6.17 o 
   3   8   7       10.04       11.20      6.30 o 
   4   8   7       26.66       25.95      9.75 o 
   5   8   7      230.13      241.22     10.26 o 
   6   8   7        4.47        3.32      3.59 o 
   7   8   7       45.49       41.17      5.22 o 
  -1   9   7       28.37       23.65      4.70 o 
   0   9   7        0.10        0.61      1.82 o 
   1   9   7       16.68       17.85      6.92 o 
   2   9   7        9.28       12.50      5.21 o 
   3   9   7       79.96       85.93      4.60 o 
   4   9   7       94.31       88.85      6.06 o 
   5   9   7        1.29        2.47      2.73 o 
   6   9   7       20.41       13.74      4.54 o 
   7   9   7        3.26        1.89      2.57 o 
  -2  10   7      224.89      221.79     14.25 o 
  -1  10   7        3.09        3.13      2.95 o 
   0  10   7        4.16        4.95      3.14 o 
   1  10   7      100.47      101.97      5.91 o 
   2  10   7        6.27        5.75      4.25 o 
   3  10   7      317.20      349.21     14.09 o 
   4  10   7       20.62       15.06      5.97 o 
   5  10   7      125.73      134.83      8.56 o 
   6  10   7       66.88       59.30      6.10 o 
  -1  11   7       17.15        6.73      6.47 o 
   0  11   7       37.36       38.21      4.41 o 
   1  11   7      249.72      251.32     11.24 o 
   2  11   7      237.51      251.17      9.70 o 
   3  11   7      184.39      159.17      9.53 o 
   4  11   7      127.32      118.89      6.57 o 
   5  11   7       97.66       91.54      5.82 o 
   6  11   7        0.85        1.37      2.65 o 
   1  12   7       18.74       11.29      4.10 o 
   2  12   7       39.07       31.56      6.69 o 
   3  12   7        0.55        2.17      3.15 o 
   4  12   7      621.55      596.99     18.31 o 
   5  12   7       12.52        9.70      4.75 o 
  -4 -11   8       13.75        5.05      4.02 o 
  -3 -11   8       53.98       46.74      5.84 o 
  -2 -11   8      247.92      251.13     14.19 o 
  -1 -11   8       74.56       75.25      7.74 o 
  -5 -10   8      149.49      146.54     11.49 o 
  -4 -10   8       10.01       11.18      5.88 o 
  -3 -10   8        0.02        2.05      2.34 o 
  -2 -10   8       46.31       25.47     13.12 o 
  -1 -10   8        0.57        2.28      3.96 o 
   0 -10   8       11.16       10.25      5.85 o 
   1 -10   8        7.34        4.66      5.46 o 
  -6  -9   8       71.25       74.46     12.14 o 
  -5  -9   8      401.98      430.33     19.29 o 
  -4  -9   8       54.23       51.14      6.62 o 
  -3  -9   8        8.46        8.06      5.91 o 
  -2  -9   8        0.03        0.76      3.62 o 
  -1  -9   8        0.49        1.32      3.22 o 
   0  -9   8      447.67      467.76     35.77 o 
   1  -9   8       17.57       11.43      9.49 o 
   2  -9   8       22.43       15.55     11.08 o 
  -6  -8   8       40.22       41.10      6.70 o 
  -5  -8   8       65.49       63.97      9.14 o 
  -4  -8   8      524.34      556.18     19.73 o 
  -3  -8   8      310.50      303.64     11.03 o 
  -2  -8   8       90.66       90.96      7.12 o 
  -1  -8   8        3.27        2.11      4.17 o 
   0  -8   8       35.60       30.19     20.50 o 
   1  -8   8       28.65       26.86     21.90 o 
   2  -8   8       94.96       95.44     10.33 o 
   3  -8   8       25.22       17.88     14.44 o 
  -7  -7   8      109.50      121.86      9.85 o 
  -6  -7   8        0.16        1.05      1.58 o 
  -5  -7   8      110.69      110.05      6.99 o 
  -4  -7   8       72.47       67.32     10.99 o 
  -3  -7   8      193.70      200.05     17.89 o 
  -2  -7   8      205.58      203.56      9.25 o 
  -1  -7   8        7.80        4.95      4.39 o 
   0  -7   8        3.75        2.64      2.24 o 
   1  -7   8       16.25       15.87      6.39 o 
   2  -7   8        0.03        1.23      2.41 o 
   3  -7   8        0.80        1.30      3.15 o 
  -7  -6   8       14.76        8.41      9.14 o 
  -6  -6   8      157.71      151.10      8.89 o 
  -5  -6   8       58.41       69.92      5.76 o 
  -4  -6   8        1.50        2.79      1.99 o 
  -3  -6   8       68.85       77.47      5.82 o 
  -2  -6   8      224.79      241.30      7.91 o 
  -1  -6   8        2.03        1.20      1.84 o 
   0  -6   8      375.28      393.86      5.37 o 
   1  -6   8     1860.51     1912.31     20.18 o 
   2  -6   8       91.23       83.39      4.49 o 
   3  -6   8       38.42       39.83      3.57 o 
   4  -6   8       72.54       72.98      6.61 o 
  -7  -5   8        1.12        1.55      3.65 o 
  -6  -5   8      114.47       99.70      6.17 o 
  -5  -5   8       15.89       13.96      5.09 o 
  -4  -5   8       54.32       54.77      2.69 o 
  -3  -5   8      314.56      333.67      8.51 o 
  -2  -5   8       63.16       63.68      4.47 o 
  -1  -5   8      995.91      962.20     24.09 o 
   0  -5   8      246.76      258.96      5.42 o 
   1  -5   8      156.15      159.47      6.92 o 
   2  -5   8       26.39       25.98      9.90 o 
   3  -5   8      394.42      399.28     10.48 o 
   4  -5   8      126.97      117.98      6.47 o 
  -7  -4   8        0.94        0.96      1.25 o 
  -6  -4   8        2.23        3.76      2.62 o 
  -5  -4   8        0.00        0.49      1.75 o 
  -4  -4   8       41.95       34.99      3.15 o 
  -3  -4   8       20.09       21.92      2.40 o 
  -2  -4   8      327.06      334.30      7.31 o 
  -1  -4   8      125.60      112.75      5.34 o 
   0  -4   8        4.05       10.53      1.39 o 
   1  -4   8       98.81      105.11      3.94 o 
   2  -4   8       41.68       34.12      4.18 o 
   3  -4   8      237.53      239.82      8.42 o 
   4  -4   8      118.75      117.08      5.23 o 
   5  -4   8        1.73        1.60      1.95 o 
  -7  -3   8        6.82        4.33      5.49 o 
  -6  -3   8        3.95        3.54      2.45 o 
  -5  -3   8      165.11      167.39      5.85 o 
  -4  -3   8       67.79       67.38      4.39 o 
  -3  -3   8        0.76        1.08      0.95 o 
  -2  -3   8        1.88        3.08      0.95 o 
  -1  -3   8      178.61      193.14      5.19 o 
   0  -3   8       44.55       41.78      1.57 o 
   1  -3   8       10.72       13.49      3.25 o 
   2  -3   8      233.40      201.89      5.54 o 
   3  -3   8      133.73      126.44      5.14 o 
   4  -3   8       19.06       16.98      7.32 o 
   5  -3   8        7.97        8.76      4.50 o 
  -7  -2   8        9.75        5.81      4.99 o 
  -6  -2   8        0.04        0.17      2.86 o 
  -5  -2   8      589.89      584.57     14.28 o 
  -4  -2   8       14.64       12.42      4.85 o 
  -3  -2   8        2.09        1.93      0.95 o 
  -2  -2   8       96.26      124.99      3.62 o 
  -1  -2   8       71.03       69.90      2.32 o 
   0  -2   8       73.99       74.86      2.53 o 
   1  -2   8        5.61        3.54      1.31 o 
   2  -2   8      337.02      379.83     10.65 o 
   3  -2   8      232.19      199.62     10.58 o 
   4  -2   8        9.90        8.00      3.98 o 
   5  -2   8      143.46      126.09      8.83 o 
   6  -2   8       75.06       86.80     10.26 o 
  -7  -1   8       15.18       15.72     13.39 o 
  -6  -1   8      110.10      116.43      9.06 o 
  -5  -1   8      206.95      179.35      7.39 o 
  -4  -1   8        2.29        0.16      1.64 o 
  -3  -1   8      386.47      390.93      8.23 o 
  -2  -1   8       53.86       46.53      1.97 o 
  -1  -1   8      334.24      357.82      7.54 o 
   0  -1   8     1211.05     1198.72     11.65 o 
   1  -1   8     1548.23     1558.57     14.58 o 
   2  -1   8     1057.91      998.93     32.52 o 
   3  -1   8      177.86      186.12      6.80 o 
   4  -1   8       67.25       65.76      3.58 o 
   5  -1   8       37.26       44.86      5.79 o 
   6  -1   8       62.27       59.70      5.80 o 
  -6   0   8      292.35      320.80     11.84 o 
  -5   0   8       15.14       12.80      6.16 o 
  -4   0   8      171.30      170.33      9.03 o 
  -3   0   8       35.01       35.81      1.32 o 
  -2   0   8      642.33      610.39      6.72 o 
  -1   0   8      992.45      928.79     22.18 o 
   0   0   8      809.19      874.13     12.95 o 
   1   0   8        0.36        3.48      1.21 o 
   2   0   8       16.54       17.47      3.12 o 
   3   0   8        0.51        0.36      1.96 o 
   4   0   8       41.90       38.75      3.72 o 
   5   0   8        0.05        0.00      1.81 o 
   6   0   8        3.21        3.64      3.37 o 
  -6   1   8       23.30       14.39     10.01 o 
  -5   1   8      133.91      137.43      6.64 o 
  -4   1   8      305.77      285.83      9.58 o 
  -3   1   8      119.18      128.35      4.26 o 
  -2   1   8      155.49      157.69      4.80 o 
  -1   1   8      656.97      614.93     21.47 o 
   0   1   8       61.41       60.92      4.27 o 
   1   1   8     5949.01     6172.73     45.37 o 
   2   1   8       53.05       44.24      1.75 o 
   3   1   8      311.11      308.13      8.95 o 
   4   1   8       16.63       16.17      6.00 o 
   5   1   8      142.09      131.78      5.48 o 
   6   1   8       41.94       41.28      5.60 o 
   7   1   8       85.76       70.23      7.24 o 
  -6   2   8       36.75       45.44      7.26 o 
  -5   2   8        0.53        0.80      1.71 o 
  -4   2   8       17.02       17.79      5.42 o 
  -3   2   8       43.60       45.10      4.48 o 
  -2   2   8        8.72        7.62      2.04 o 
  -1   2   8       15.85       26.74      1.36 o 
   0   2   8      122.86      111.51      3.56 o 
   1   2   8      128.19      139.14      4.58 o 
   2   2   8      773.61      754.24      9.45 o 
   3   2   8        0.07        1.50      1.52 o 
   4   2   8       91.06       78.94      5.25 o 
   5   2   8      523.00      537.05     17.65 o 
   6   2   8      172.99      170.95      8.65 o 
   7   2   8      125.02      116.34      8.95 o 
  -5   3   8       11.06        8.83      5.25 o 
  -4   3   8       38.39       32.63      3.94 o 
  -3   3   8       55.26       52.04      2.20 o 
  -2   3   8       38.38       47.21      3.22 o 
  -1   3   8      740.09      739.61     14.41 o 
   0   3   8      498.80      476.34      8.04 o 
   1   3   8       62.30       63.97      2.96 o 
   2   3   8      399.91      433.27     18.46 o 
   3   3   8       21.07       21.55      2.75 o 
   4   3   8      207.20      218.20      9.39 o 
   5   3   8      118.61      134.75      6.17 o 
   6   3   8      204.84      192.24      7.97 o 
   7   3   8       77.87       70.62      6.21 o 
  -5   4   8        8.71        7.77      5.01 o 
  -4   4   8       22.18       18.64      8.37 o 
  -3   4   8      172.97      179.70      6.77 o 
  -2   4   8      246.96      251.21      6.36 o 
  -1   4   8      225.78      284.52      7.13 o 
   0   4   8        3.22        2.81      1.05 o 
   1   4   8      384.77      406.82      5.99 o 
   2   4   8        2.11        2.55      1.44 o 
   3   4   8       10.67        8.03      2.70 o 
   4   4   8       20.29       17.44      6.39 o 
   5   4   8        0.81        0.96      2.05 o 
   6   4   8      179.34      170.93      7.42 o 
   7   4   8        8.01        4.69      3.33 o 
  -5   5   8        0.01        0.04      4.27 o 
  -4   5   8       58.47       65.07      4.29 o 
  -3   5   8      423.88      431.80     12.61 o 
  -2   5   8      127.46      134.12      5.39 o 
  -1   5   8        2.39        4.97      1.75 o 
   0   5   8       29.55       34.93      1.90 o 
   1   5   8      463.73      466.20     10.84 o 
   2   5   8      316.74      341.82     11.22 o 
   3   5   8       25.91       24.76      3.03 o 
   4   5   8       75.01       68.01      4.07 o 
   5   5   8        2.58        3.04      2.00 o 
   6   5   8        1.96        3.13      2.43 o 
   7   5   8       93.73       78.57      4.73 o 
  -4   6   8       17.80       19.83     10.05 o 
  -3   6   8      170.24      164.83      8.11 o 
  -2   6   8       61.13       62.92      4.13 o 
  -1   6   8        2.54        2.54      1.95 o 
   0   6   8      399.25      429.27      9.82 o 
   1   6   8        0.18        3.17      2.81 o 
   2   6   8        9.25        8.97      2.84 o 
   3   6   8      412.83      424.38     11.43 o 
   4   6   8        4.25        3.14      1.66 o 
   5   6   8       33.53       30.00      5.02 o 
   6   6   8       27.36       20.14     10.52 o 
   7   6   8        1.01        1.85      2.44 o 
  -4   7   8       30.69       27.45     20.67 o 
  -3   7   8      482.55      517.72     27.04 o 
  -2   7   8       77.32       75.41      5.13 o 
  -1   7   8       37.05       38.55      4.38 o 
   0   7   8      736.10      795.15     16.18 o 
   1   7   8      637.66      645.77     21.42 o 
   2   7   8      203.37      202.28     12.05 o 
   3   7   8     1157.63     1214.85     30.73 o 
   4   7   8       56.89       57.39      4.25 o 
   5   7   8      166.71      174.92      6.99 o 
   6   7   8       10.28       11.40      4.04 o 
   7   7   8        9.88        6.31      2.49 o 
  -3   8   8        4.24        3.95      2.60 o 
  -2   8   8        0.17        0.59      2.19 o 
  -1   8   8      165.05      159.31      6.89 o 
   0   8   8       46.98       35.22      4.51 o 
   1   8   8        2.54        1.62      2.33 o 
   2   8   8      355.10      380.92     12.58 o 
   3   8   8        3.02        2.40      2.22 o 
   4   8   8        0.70        1.92      2.35 o 
   5   8   8      119.77      124.13      6.97 o 
   6   8   8      112.50      114.95      7.87 o 
   7   8   8       44.40       47.72      5.30 o 
  -2   9   8      135.26      113.22      8.78 o 
  -1   9   8        3.41        2.03      2.89 o 
   0   9   8      130.35      131.43      7.05 o 
   1   9   8       94.16      109.33      6.07 o 
   2   9   8        7.02        6.93      5.05 o 
   3   9   8       18.72       16.52      5.61 o 
   4   9   8      240.63      236.44      9.13 o 
   5   9   8       56.19       54.18      4.56 o 
   6   9   8       38.94       33.83      4.90 o 
   7   9   8       26.88       16.99      9.59 o 
  -1  10   8        0.52        0.43      2.88 o 
   0  10   8       60.58       56.54      4.25 o 
   1  10   8       71.11       71.23      6.37 o 
   2  10   8      167.69      147.57      8.55 o 
   3  10   8       12.25       12.48      6.98 o 
   4  10   8       32.07       22.86      8.27 o 
   5  10   8       66.32       66.22      5.11 o 
   6  10   8      138.64      136.34     11.32 o 
   0  11   8        5.55        2.33      3.39 o 
   1  11   8       47.88       48.80      6.37 o 
   2  11   8       19.48       13.17      6.60 o 
   3  11   8       52.57       41.59      6.53 o 
   4  11   8      113.71      109.24      5.96 o 
   5  11   8        0.07        0.41      2.46 o 
   1  12   8        9.39        7.73      5.97 o 
   2  12   8       35.18       33.78      5.15 o 
   3  12   8       20.88       15.26      9.61 o 
   4  12   8       26.58       22.77     12.60 o 
  -4 -11   9       53.29       42.96     20.96 o 
  -3 -11   9      117.47      114.62      8.55 o 
  -2 -11   9       14.99       12.53      6.89 o 
  -1 -11   9        4.12        3.85      3.60 o 
  -5 -10   9        4.79        3.82      2.64 o 
  -4 -10   9        9.60        6.69      7.27 o 
  -3 -10   9       10.09        9.67      6.19 o 
  -2 -10   9        0.16        1.03      2.36 o 
  -1 -10   9       11.88       12.20      6.84 o 
   0 -10   9       81.07       84.62      6.79 o 
  -6  -9   9       32.07       37.17      5.83 o 
  -5  -9   9      189.75      203.11     11.00 o 
  -4  -9   9      157.64      183.18     11.28 o 
  -3  -9   9        5.81        7.07      4.60 o 
  -2  -9   9       56.06       56.26      5.94 o 
  -1  -9   9      236.54      236.69     14.28 o 
   0  -9   9       13.03       13.05      5.31 o 
   1  -9   9      104.50      109.84      7.51 o 
  -6  -8   9        2.63        3.17      3.84 o 
  -5  -8   9      121.20      130.70      7.81 o 
  -4  -8   9      119.71      118.69      8.64 o 
  -3  -8   9      228.63      242.21     11.07 o 
  -2  -8   9       40.94       50.35     12.82 o 
  -1  -8   9        4.42        7.84      5.54 o 
   0  -8   9       17.01       20.05     10.11 o 
   1  -8   9      197.92      226.38     16.08 o 
   2  -8   9       35.58       38.28      3.61 o 
  -6  -7   9       18.30       12.32      8.29 o 
  -5  -7   9        0.07        0.16      2.72 o 
  -4  -7   9      292.73      298.00     12.28 o 
  -3  -7   9       99.87       96.10      6.63 o 
  -2  -7   9        0.71        0.95      2.30 o 
  -1  -7   9        8.66        4.13      3.66 o 
   0  -7   9       10.83       14.20      7.44 o 
   1  -7   9       52.31       54.48      4.06 o 
   2  -7   9        0.11        1.58      2.97 o 
   3  -7   9       85.83       96.42      8.68 o 
  -7  -6   9        5.17        3.15      5.48 o 
  -6  -6   9        6.99        6.06      5.64 o 
  -5  -6   9        1.98        1.57      3.29 o 
  -4  -6   9     1174.42     1247.46     35.26 o 
  -3  -6   9      278.44      275.86      9.70 o 
  -2  -6   9        2.90        2.13      2.96 o 
  -1  -6   9      109.11      110.57      8.45 o 
   0  -6   9      119.01      117.24      2.58 o 
   1  -6   9      658.97      642.07     25.59 o 
   2  -6   9        1.52        1.19      1.62 o 
   3  -6   9       17.01       19.60      3.24 o 
   4  -6   9        5.20       11.00      6.98 o 
  -7  -5   9        0.50        0.31      1.89 o 
  -6  -5   9       29.98       29.95      9.17 o 
  -5  -5   9       38.31       41.70      2.57 o 
  -4  -5   9        0.50        0.96      1.73 o 
  -3  -5   9     4973.53     4835.73     48.90 o 
  -2  -5   9      175.50      181.96      9.24 o 
  -1  -5   9       32.25       31.72      4.74 o 
   0  -5   9      439.83      465.23      6.47 o 
   1  -5   9        3.08        3.06      1.79 o 
   2  -5   9      174.08      164.05      5.50 o 
   3  -5   9       46.76       54.51      4.00 o 
   4  -5   9       13.49       11.08      5.78 o 
  -7  -4   9        0.49        0.63      2.26 o 
  -6  -4   9      129.56      134.75     10.79 o 
  -5  -4   9      108.70      105.87      4.74 o 
  -4  -4   9      355.93      397.77     27.93 o 
  -3  -4   9      445.51      466.93     11.79 o 
  -2  -4   9       42.62       43.13      1.62 o 
  -1  -4   9      152.45      148.48      3.73 o 
   0  -4   9        0.81        2.70      1.15 o 
   1  -4   9      894.89      905.53     14.28 o 
   2  -4   9      253.44      244.82      5.96 o 
   3  -4   9      163.01      178.79      5.65 o 
   4  -4   9        4.42        7.58      3.74 o 
   5  -4   9       13.46        9.74      4.04 o 
  -7  -3   9        3.99        2.82      5.69 o 
  -6  -3   9       30.70       47.45      4.68 o 
  -5  -3   9      113.56       84.92      4.29 o 
  -4  -3   9       44.34       48.88      5.69 o 
  -3  -3   9      191.23      186.16      6.26 o 
  -2  -3   9      336.92      335.95      6.74 o 
  -1  -3   9       16.05       15.19      1.39 o 
   0  -3   9      121.41      118.00      3.75 o 
   1  -3   9       72.40       61.47      2.75 o 
   2  -3   9     4323.30     4316.75     37.51 o 
   3  -3   9      222.74      229.11      6.13 o 
   4  -3   9      228.08      238.73     12.68 o 
   5  -3   9      120.46      133.12      8.38 o 
  -7  -2   9        2.55        0.17      2.64 o 
  -6  -2   9       16.10       17.37      6.08 o 
  -5  -2   9      762.59      710.10     29.26 o 
  -4  -2   9      107.79      103.29      3.81 o 
  -3  -2   9      595.14      570.62     18.80 o 
  -2  -2   9      370.42      374.99      7.05 o 
  -1  -2   9       61.34       59.46      1.99 o 
   0  -2   9      149.48      134.32      3.79 o 
   1  -2   9      500.30      498.04     12.22 o 
   2  -2   9      934.20      916.05     20.21 o 
   3  -2   9     2915.09     2620.84     33.34 o 
   4  -2   9        6.58        8.25      3.48 o 
   5  -2   9      107.32      108.05      8.24 o 
   6  -2   9       17.38        7.01      6.59 o 
  -6  -1   9        2.81        0.17      1.83 o 
  -5  -1   9       77.65       63.48      3.90 o 
  -4  -1   9      106.96       81.00      3.01 o 
  -3  -1   9       81.33       75.21      3.16 o 
  -2  -1   9        1.40        0.24      0.53 o 
  -1  -1   9      108.02      130.25      3.52 o 
   0  -1   9       23.02       23.35      1.20 o 
   1  -1   9      236.45      262.39      7.94 o 
   2  -1   9      733.63      712.36     16.87 o 
   3  -1   9       79.83       73.88      4.68 o 
   4  -1   9      192.58      198.19      6.23 o 
   5  -1   9       12.00        8.11      3.68 o 
   6  -1   9       48.84       42.51      8.54 o 
  -6   0   9        1.65        3.08      4.41 o 
  -5   0   9       56.16       45.84      5.79 o 
  -4   0   9       18.88       14.13      2.23 o 
  -3   0   9      217.45      212.24      6.95 o 
  -2   0   9       46.28       37.67      1.40 o 
  -1   0   9        0.32        1.09      2.03 o 
   0   0   9      107.05      129.90      3.88 o 
   1   0   9       46.35       47.41      1.73 o 
   2   0   9       33.46       38.40      2.99 o 
   3   0   9       77.57       76.10      4.46 o 
   4   0   9        0.26       -0.30      2.13 o 
   5   0   9       62.35       67.17      5.60 o 
   6   0   9        3.29        4.50      3.99 o 
  -6   1   9       51.54       46.88      6.98 o 
  -5   1   9        0.23        1.63      1.71 o 
  -4   1   9      241.06      220.39     25.54 o 
  -3   1   9        0.56        1.03      0.81 o 
  -2   1   9       49.80       52.43      1.96 o 
  -1   1   9      504.62      529.72     12.17 o 
   0   1   9       55.49       59.13      6.71 o 
   1   1   9      218.89      240.73      7.89 o 
   2   1   9       14.21       15.53      4.65 o 
   3   1   9        7.66        8.31      3.54 o 
   4   1   9        0.43        0.63      2.82 o 
   5   1   9       10.45       11.78      4.58 o 
   6   1   9       15.18        9.17      5.87 o 
  -6   2   9       46.85       52.09      7.84 o 
  -5   2   9      169.43      152.68     10.59 o 
  -4   2   9       77.97       79.38      7.17 o 
  -3   2   9       60.43       40.95      2.67 o 
  -2   2   9        2.14        1.81      0.53 o 
  -1   2   9       23.08       18.92      3.33 o 
   0   2   9      318.12      329.41     15.75 o 
   1   2   9     2030.29     2099.08     22.28 o 
   2   2   9        8.77        5.04      2.07 o 
   3   2   9      104.29      104.45      5.54 o 
   4   2   9      116.23      120.65      6.92 o 
   5   2   9      183.00      170.32      6.65 o 
   6   2   9      159.34      153.89      8.24 o 
   7   2   9       87.82       85.81      8.23 o 
  -5   3   9       48.60       56.11      7.58 o 
  -4   3   9       91.16       93.54      4.13 o 
  -3   3   9        4.46        3.81      1.70 o 
  -2   3   9     1037.18      957.04     11.26 o 
  -1   3   9      314.62      295.38      8.46 o 
   0   3   9      230.57      236.70      8.03 o 
   1   3   9     1029.90     1067.74     16.89 o 
   2   3   9       99.87       84.10      3.44 o 
   3   3   9      512.38      528.01     12.20 o 
   4   3   9      121.65      132.21      7.71 o 
   5   3   9       92.58      101.02      4.85 o 
   6   3   9        0.35        1.93      2.41 o 
   7   3   9        0.08        0.19      3.19 o 
  -4   4   9       49.37       56.84      4.04 o 
  -3   4   9       19.21       23.60      4.44 o 
  -2   4   9      686.00      706.52     19.13 o 
  -1   4   9      787.35      763.90     30.73 o 
   0   4   9        1.11        0.90      0.84 o 
   1   4   9      250.16      236.66      7.26 o 
   2   4   9      459.57      511.94     23.15 o 
   3   4   9       90.82       86.50      5.24 o 
   4   4   9      265.20      257.20      9.06 o 
   5   4   9      146.54      142.03      6.88 o 
   6   4   9        0.70        1.49      2.11 o 
   7   4   9      108.82      112.09      6.97 o 
  -5   5   9       11.54        0.73      6.89 o 
  -4   5   9       16.83        9.48     17.08 o 
  -3   5   9      113.90      100.77      4.59 o 
  -2   5   9        0.10        1.15      1.40 o 
  -1   5   9      416.36      423.72      8.27 o 
   0   5   9      306.02      338.19      7.32 o 
   1   5   9       55.68       48.89      2.42 o 
   2   5   9      481.18      488.28     11.61 o 
   3   5   9       13.30       13.30      6.12 o 
   4   5   9       49.60       48.14      3.45 o 
   5   5   9        8.01        8.85      3.81 o 
   6   5   9       50.30       50.27      4.65 o 
   7   5   9       56.88       50.89      4.43 o 
  -4   6   9        4.83        3.22      5.52 o 
  -3   6   9       76.88       76.42      4.82 o 
  -2   6   9      435.77      468.03     22.17 o 
  -1   6   9       26.18       20.33      4.64 o 
   0   6   9       87.52       80.19      4.32 o 
   1   6   9      226.59      222.69      9.70 o 
   2   6   9      296.18      297.17      9.25 o 
   3   6   9       28.25       24.88      8.60 o 
   4   6   9      378.18      381.07      9.93 o 
   5   6   9      193.71      211.99      7.38 o 
   6   6   9        3.34        3.91      2.36 o 
   7   6   9      281.66      289.49     12.19 o 
  -3   7   9      144.52      150.12     16.57 o 
  -2   7   9      217.35      212.69     14.02 o 
  -1   7   9       62.71       64.33      3.77 o 
   0   7   9        0.02        1.06      1.26 o 
   1   7   9        5.39        6.92      3.01 o 
   2   7   9      236.43      253.91      6.61 o 
   3   7   9       58.70       68.11      4.91 o 
   4   7   9      135.82      138.13      6.48 o 
   5   7   9        9.08        9.47      4.56 o 
   6   7   9        1.64        2.34      2.63 o 
   7   7   9       95.26      101.81     11.18 o 
  -3   8   9       14.12       10.80     11.65 o 
  -2   8   9      182.46      198.38     10.59 o 
  -1   8   9       64.99       65.31      5.65 o 
   0   8   9      304.09      299.65     10.04 o 
   1   8   9       23.20       29.27      3.49 o 
   2   8   9        0.48        1.17      1.87 o 
   3   8   9       16.82       15.85      6.00 o 
   4   8   9        8.68        9.31      3.89 o 
   5   8   9      159.21      159.04     11.58 o 
   6   8   9       26.02       20.05     10.42 o 
   7   8   9       37.27       31.46      7.76 o 
  -2   9   9       69.85       73.55     11.07 o 
  -1   9   9       76.20       71.12      4.77 o 
   0   9   9       96.57      104.76      5.56 o 
   1   9   9       12.10        9.12      4.31 o 
   2   9   9       13.96       12.65      4.26 o 
   3   9   9        0.12        0.44      2.53 o 
   4   9   9        9.84        7.90      4.70 o 
   5   9   9      133.87      130.98      8.15 o 
   6   9   9       67.61       74.48      6.44 o 
  -1  10   9       37.46       37.46      6.01 o 
   0  10   9       82.62       89.19      5.67 o 
   1  10   9        3.79        3.35      2.99 o 
   2  10   9      234.50      238.45     10.18 o 
   3  10   9      856.13      961.77     33.66 o 
   4  10   9      107.93      107.34      6.84 o 
   5  10   9       15.76       19.37      6.56 o 
   6  10   9       52.23       57.66      6.11 o 
   0  11   9       79.72       81.56      6.32 o 
   1  11   9       94.39      101.72      5.89 o 
   2  11   9      193.65      219.14     10.49 o 
   3  11   9       25.62       15.23      8.07 o 
   4  11   9        0.34        0.63      2.51 o 
   5  11   9       48.84       40.43     15.88 o 
   2  12   9        0.74        0.08      2.26 o 
   3  12   9       28.06       17.22      9.79 o 
   4  12   9       78.41       72.69      5.55 o 
  -4 -10  10       76.14       73.42      5.90 o 
  -3 -10  10        1.06        1.21      3.84 o 
  -2 -10  10       42.07       35.54      6.19 o 
  -1 -10  10       73.85       63.86      7.91 o 
   0 -10  10       50.00       44.32      5.16 o 
  -5  -9  10        8.66        7.26      8.01 o 
  -4  -9  10       10.04        9.52      5.67 o 
  -3  -9  10      106.07      112.94     10.26 o 
  -2  -9  10        1.18        0.28      2.71 o 
  -1  -9  10        0.56        0.08      2.03 o 
   0  -9  10       40.40       44.44      6.41 o 
   1  -9  10       10.63        8.75      7.60 o 
  -6  -8  10      152.40      170.73      9.33 o 
  -5  -8  10       11.73       10.10      5.24 o 
  -4  -8  10       68.99       56.25      5.78 o 
  -3  -8  10        5.92        7.72      3.54 o 
  -2  -8  10       79.79       74.52      5.25 o 
  -1  -8  10      496.37      497.38     18.64 o 
   0  -8  10       20.47       21.23     14.25 o 
   1  -8  10        6.77        8.17      4.51 o 
   2  -8  10       31.49       30.02      4.60 o 
  -6  -7  10        6.16        5.84      3.94 o 
  -5  -7  10       32.01       30.99     13.94 o 
  -4  -7  10      730.25      776.56     27.40 o 
  -3  -7  10        1.84        3.60      2.69 o 
  -2  -7  10        1.77        1.75      3.43 o 
  -1  -7  10        1.38       -0.07      1.87 o 
   0  -7  10       63.15       72.14      6.66 o 
   1  -7  10      254.95      258.77     11.00 o 
   2  -7  10       20.08       20.43      9.54 o 
   3  -7  10      105.76      139.10     10.64 o 
  -6  -6  10      164.66      162.82      8.58 o 
  -5  -6  10        3.17        2.60      2.25 o 
  -4  -6  10      200.24      192.14      7.84 o 
  -3  -6  10       75.97       80.13      4.78 o 
  -2  -6  10      285.46      285.68     12.84 o 
  -1  -6  10       51.04       44.30      4.46 o 
   0  -6  10       47.52       41.96      3.57 o 
   1  -6  10       27.63       26.76      4.26 o 
   2  -6  10       95.55       94.29      6.49 o 
   3  -6  10       59.16       64.90      4.78 o 
  -6  -5  10        3.57        0.67      3.60 o 
  -5  -5  10       14.77       13.23      7.32 o 
  -4  -5  10      212.21      209.89      8.82 o 
  -3  -5  10      422.81      460.54     13.13 o 
  -2  -5  10       69.70       57.06      8.33 o 
  -1  -5  10       40.49       44.45      4.28 o 
   0  -5  10      154.68      150.04      7.74 o 
   1  -5  10       47.88       41.48      3.05 o 
   2  -5  10       10.78       11.38      4.67 o 
   3  -5  10        3.75        4.36      2.27 o 
   4  -5  10       87.45       77.31      6.16 o 
  -6  -4  10      121.29      125.90      6.47 o 
  -5  -4  10        2.93        3.32      2.01 o 
  -4  -4  10      154.18      147.84      5.44 o 
  -3  -4  10       18.34       20.93      3.18 o 
  -2  -4  10       65.93       66.51      2.63 o 
  -1  -4  10      155.58      149.50      5.91 o 
   0  -4  10       21.31       22.51      1.39 o 
   1  -4  10       87.11       87.06      4.44 o 
   2  -4  10       62.22       58.45      3.67 o 
   3  -4  10       17.29       14.33      7.00 o 
   4  -4  10       20.90       24.77      3.49 o 
   5  -4  10       11.53        4.46      6.59 o 
  -6  -3  10        7.78        4.36      4.14 o 
  -5  -3  10       17.84       20.83      3.87 o 
  -4  -3  10        6.37        3.10      1.71 o 
  -3  -3  10       88.84       80.32      4.00 o 
  -2  -3  10       55.43       54.16      2.23 o 
  -1  -3  10        5.86        4.52      1.40 o 
   0  -3  10       87.94       92.34      4.00 o 
   1  -3  10       30.76       27.76      2.70 o 
   2  -3  10      856.73      904.20     27.62 o 
   3  -3  10        0.10        1.14      1.76 o 
   4  -3  10       12.21        8.44      4.15 o 
   5  -3  10       35.86       30.78     18.86 o 
  -6  -2  10        1.36        2.70      3.39 o 
  -5  -2  10       14.93        6.56      4.10 o 
  -4  -2  10      158.85      144.83      5.63 o 
  -3  -2  10      797.47      774.00     11.80 o 
  -2  -2  10       75.91       73.60      2.93 o 
  -1  -2  10       19.90       22.94      1.15 o 
   0  -2  10     1649.78     1629.80     31.88 o 
   1  -2  10       64.64       64.39      3.58 o 
   2  -2  10     1088.57     1138.58     17.97 o 
   3  -2  10      748.26      748.84     15.73 o 
   4  -2  10       29.70       29.59      3.89 o 
   5  -2  10       47.86       49.29      4.00 o 
  -6  -1  10       55.64       77.05      8.05 o 
  -5  -1  10        1.59        2.92      1.93 o 
  -4  -1  10       69.30       64.54      3.11 o 
  -3  -1  10       58.65       55.99      2.70 o 
  -2  -1  10       31.27       32.70      1.07 o 
  -1  -1  10      563.15      549.21      7.12 o 
   0  -1  10      624.63      593.44     10.50 o 
   1  -1  10      107.89       99.21      3.49 o 
   2  -1  10        0.58       -0.21      1.98 o 
   3  -1  10       29.45       29.84      3.57 o 
   4  -1  10      205.13      196.23      7.87 o 
   5  -1  10       93.37       82.63      4.49 o 
   6  -1  10        9.73       10.70      7.54 o 
  -6   0  10       87.76      119.08     11.38 o 
  -5   0  10      115.46       90.17     21.49 o 
  -4   0  10      931.60      955.64     39.02 o 
  -3   0  10       40.93       40.33      1.55 o 
  -2   0  10      217.94      187.61      7.75 o 
  -1   0  10      276.92      296.78      9.77 o 
   0   0  10      284.69      274.69      7.95 o 
   1   0  10       27.03       15.33      1.67 o 
   2   0  10       22.05       24.40      3.67 o 
   3   0  10     2142.26     2015.95     32.03 o 
   4   0  10      442.04      432.45      9.87 o 
   5   0  10        8.60        7.34      3.58 o 
   6   0  10       23.19       11.70      8.26 o 
  -6   1  10        2.68        4.55      3.90 o 
  -5   1  10       77.10       66.47     11.50 o 
  -4   1  10      408.52      387.59     12.53 o 
  -3   1  10       68.27       73.77      3.24 o 
  -2   1  10       12.69       11.44      1.00 o 
  -1   1  10       18.09       23.17     10.99 o 
   0   1  10      142.42      139.38      7.43 o 
   1   1  10      329.70      310.02      4.03 o 
   2   1  10      209.86      211.34      7.31 o 
   3   1  10       77.64       80.27      4.66 o 
   4   1  10      237.64      227.38      7.22 o 
   5   1  10       10.47       10.59      4.61 o 
   6   1  10      225.81      211.95      9.68 o 
  -5   2  10      120.55      138.65     12.68 o 
  -4   2  10       23.24       20.30      6.70 o 
  -3   2  10      303.84      277.70      6.21 o 
  -2   2  10      162.61      168.03      7.52 o 
  -1   2  10       25.30       24.35      4.33 o 
   0   2  10       27.16       21.56      7.70 o 
   1   2  10      434.57      448.67     12.48 o 
   2   2  10      129.93      130.92      5.87 o 
   3   2  10      107.09      103.65      6.97 o 
   4   2  10       59.60       64.96      4.33 o 
   5   2  10       19.22       17.91      9.10 o 
   6   2  10       13.41        9.01      5.47 o 
  -5   3  10      103.51      108.54     16.64 o 
  -4   3  10       56.87       51.01      8.31 o 
  -3   3  10       68.19       65.56      2.42 o 
  -2   3  10       61.82       64.86      1.67 o 
  -1   3  10        1.96        1.46      0.54 o 
   0   3  10        6.73        6.30      0.78 o 
   1   3  10     1295.81     1344.37     25.96 o 
   2   3  10      137.93      154.87      5.71 o 
   3   3  10        4.08        2.86      2.58 o 
   4   3  10       47.07       40.43      3.57 o 
   5   3  10       92.87       89.72      5.05 o 
   6   3  10        0.98        0.90      1.52 o 
   7   3  10       20.94       16.48      9.24 o 
  -5   4  10       40.54       44.12      7.39 o 
  -4   4  10      103.66      115.80     12.50 o 
  -3   4  10      662.78      628.86     14.99 o 
  -2   4  10      272.05      278.48     13.30 o 
  -1   4  10        0.07        0.38      0.79 o 
   0   4  10       64.01       59.01      2.83 o 
   1   4  10        3.26        2.27      1.01 o 
   2   4  10     1407.71     1435.39     37.84 o 
   3   4  10       28.21       32.10      3.27 o 
   4   4  10      189.78      196.30      6.00 o 
   5   4  10       20.33       17.03      6.11 o 
   6   4  10        1.82        1.12      2.04 o 
   7   4  10        5.70        3.41      2.68 o 
  -4   5  10        6.55        2.41      7.07 o 
  -3   5  10        0.03        1.86      6.67 o 
  -2   5  10       16.45       10.78      3.90 o 
  -1   5  10        0.96        2.81      1.23 o 
   0   5  10       12.51       13.16      1.46 o 
   1   5  10      277.19      296.15      6.81 o 
   2   5  10       47.66       47.24      3.74 o 
   3   5  10      117.88      115.45      7.81 o 
   4   5  10       48.77       49.90      4.37 o 
   5   5  10      107.32       99.44      5.88 o 
   6   5  10      298.63      316.60     10.23 o 
   7   5  10       51.32       48.51      6.22 o 
  -4   6  10        9.45       10.47     10.91 o 
  -3   6  10       60.68       42.92     45.95 o 
  -2   6  10      130.53      135.96      5.33 o 
  -1   6  10      169.35      176.69      5.74 o 
   0   6  10      274.55      296.89      8.51 o 
   1   6  10      180.04      194.23     10.17 o 
   2   6  10        9.01        6.68      3.41 o 
   3   6  10      474.90      512.05     13.83 o 
   4   6  10      269.40      283.96      9.90 o 
   5   6  10       99.43      112.61      6.97 o 
   6   6  10       13.02       10.59      5.28 o 
   7   6  10       29.89        6.75      5.12 o 
  -3   7  10      206.24      199.78     44.12 o 
  -2   7  10       52.84       39.15     21.69 o 
  -1   7  10       57.75       57.99      3.79 o 
   0   7  10       87.56       80.48      4.11 o 
   1   7  10      342.37      333.30     10.67 o 
   2   7  10      268.90      255.87      8.03 o 
   3   7  10      749.67      795.11     18.95 o 
   4   7  10      301.13      293.66     11.79 o 
   5   7  10        2.36        1.55      1.93 o 
   6   7  10        0.38       -0.01      2.42 o 
   7   7  10      112.40      121.51     10.12 o 
  -3   8  10        0.43       -0.19      9.32 o 
  -2   8  10       41.98       23.81     26.28 o 
  -1   8  10       10.76        9.15      5.29 o 
   0   8  10      231.81      226.75      9.00 o 
   1   8  10      141.23      125.45      5.71 o 
   2   8  10        0.94        1.25      1.82 o 
   3   8  10        3.36        3.17      2.16 o 
   4   8  10        0.20        2.05      2.12 o 
   5   8  10        1.53        0.80      2.72 o 
   6   8  10      117.12      115.78      7.22 o 
  -2   9  10       71.93       34.68     35.11 o 
  -1   9  10       84.87       70.49     21.41 o 
   0   9  10       89.44       78.41      4.17 o 
   1   9  10        1.02        1.40      2.20 o 
   2   9  10       86.82       91.63      4.93 o 
   3   9  10      124.39      115.69      6.11 o 
   4   9  10        3.90        6.30      3.28 o 
   5   9  10       33.60       31.04     12.43 o 
   6   9  10       13.64        8.55      6.80 o 
  -1  10  10       13.62        9.08      7.09 o 
   0  10  10        1.51        2.01      1.59 o 
   1  10  10      143.07      138.32      6.04 o 
   2  10  10      110.57      131.50      7.59 o 
   3  10  10        0.19       -0.28      2.93 o 
   4  10  10       38.71       39.67      5.94 o 
   5  10  10       39.35       39.41     12.53 o 
   6  10  10       14.07       12.03      6.26 o 
   0  11  10      108.29      129.55     13.92 o 
   1  11  10       11.28        8.67      4.65 o 
   2  11  10        0.14        0.79      1.79 o 
   3  11  10       19.45        9.06      5.04 o 
   4  11  10        7.76        4.14      3.46 o 
   5  11  10       55.46       48.13      4.79 o 
   2  12  10       33.22       19.52     10.54 o 
   3  12  10        0.13        1.58      2.18 o 
  -4 -10  11       12.17       12.14      8.90 o 
  -3 -10  11       62.30       68.58      6.78 o 
  -2 -10  11        2.11        1.19      4.04 o 
  -1 -10  11        1.53        2.02      3.10 o 
  -5  -9  11       26.00       26.94      5.34 o 
  -4  -9  11       53.28       61.28      9.17 o 
  -3  -9  11        2.28        3.09      3.49 o 
  -2  -9  11       39.72       31.55      6.13 o 
  -1  -9  11       29.07       26.45      6.57 o 
   0  -9  11        0.15        1.31      3.01 o 
   1  -9  11       10.19        8.70      5.46 o 
  -5  -8  11       73.64       74.25      8.39 o 
  -4  -8  11       88.52       79.02      7.18 o 
  -3  -8  11        0.03        1.64      2.93 o 
  -2  -8  11       98.44       88.60      5.37 o 
  -1  -8  11       16.16       22.15     11.69 o 
   0  -8  11       15.93       20.09      8.08 o 
   1  -8  11        0.22       -0.32      2.56 o 
   2  -8  11       13.85       11.60      9.32 o 
  -6  -7  11        0.63        1.12      5.62 o 
  -5  -7  11       26.46       20.63     10.44 o 
  -4  -7  11        1.34        0.88      2.38 o 
  -3  -7  11      142.90      148.69      7.24 o 
  -2  -7  11        0.01        0.79      1.32 o 
  -1  -7  11        0.02        1.51      2.57 o 
   0  -7  11       10.43       13.10      7.33 o 
   1  -7  11      327.82      324.71     24.73 o 
   2  -7  11       15.85       12.90      5.66 o 
   3  -7  11       39.15       41.08      5.85 o 
  -6  -6  11       34.52       30.28      6.25 o 
  -5  -6  11      119.15      121.09      6.66 o 
  -4  -6  11       50.14       53.59      6.80 o 
  -3  -6  11        9.25       12.72      5.34 o 
  -2  -6  11      201.93      191.97      8.54 o 
  -1  -6  11      160.71      148.55      7.55 o 
   0  -6  11      734.60      760.14     48.53 o 
   1  -6  11        5.78        6.01      2.92 o 
   2  -6  11       81.13       87.24      5.83 o 
   3  -6  11        0.20        1.10      1.69 o 
  -5  -5  11        0.84        1.93      2.71 o 
  -4  -5  11       78.16       73.24     12.47 o 
  -3  -5  11      168.52      178.88      6.80 o 
  -2  -5  11     1270.13     1310.47     38.16 o 
  -1  -5  11      169.36      158.83      7.03 o 
   0  -5  11        4.78        8.90      4.64 o 
   1  -5  11        8.63        8.74      3.32 o 
   2  -5  11      327.52      342.38      9.65 o 
   3  -5  11       74.08       81.01      3.93 o 
   4  -5  11      108.10      124.21      9.56 o 
  -5  -4  11       37.68       39.26      2.61 o 
  -4  -4  11       17.71       19.38      2.06 o 
  -3  -4  11      415.17      413.17      8.86 o 
  -2  -4  11      154.30      154.36      7.60 o 
  -1  -4  11      124.89      129.82      5.54 o 
   0  -4  11       74.94       75.43      2.31 o 
   1  -4  11       89.96       89.85      4.04 o 
   2  -4  11        1.82        2.07      1.88 o 
   3  -4  11       35.71       29.76      5.22 o 
   4  -4  11       24.51       32.26      3.51 o 
  -6  -3  11       13.40       13.15     13.09 o 
  -5  -3  11        1.69        2.56      1.74 o 
  -4  -3  11       34.59       30.42      2.08 o 
  -3  -3  11     2320.11     2254.84     38.96 o 
  -2  -3  11     1221.72     1190.11     13.31 o 
  -1  -3  11       89.42       87.03      3.03 o 
   0  -3  11       28.97       30.43      3.28 o 
   1  -3  11      121.79      127.65      7.59 o 
   2  -3  11      229.99      222.92      6.07 o 
   3  -3  11        2.78        2.77      2.27 o 
   4  -3  11      160.99      149.27      7.72 o 
   5  -3  11      160.95      206.28     10.12 o 
  -6  -2  11        2.06        3.98      4.27 o 
  -5  -2  11       10.77       11.78      7.56 o 
  -4  -2  11      145.97      139.39      4.22 o 
  -3  -2  11       51.43       60.30      4.08 o 
  -2  -2  11     1705.89     1613.69     19.61 o 
  -1  -2  11      134.68      110.95      3.75 o 
   0  -2  11       68.16       68.00      2.83 o 
   1  -2  11      207.97      235.76      5.87 o 
   2  -2  11       50.11       54.40      3.27 o 
   3  -2  11      128.77      123.50      4.84 o 
   4  -2  11      135.40      121.93      7.82 o 
   5  -2  11        0.17        1.02      1.82 o 
  -6  -1  11        8.46        5.34      7.28 o 
  -5  -1  11       67.93       51.60     34.17 o 
  -4  -1  11      125.11      114.06      3.97 o 
  -3  -1  11       47.44       50.67      3.83 o 
  -2  -1  11       58.29       52.82      2.23 o 
  -1  -1  11      173.71      193.65      4.39 o 
   0  -1  11        0.84        1.03      0.73 o 
   1  -1  11       92.36       92.83      4.23 o 
   2  -1  11      750.98      776.49     16.23 o 
   3  -1  11       13.10       12.80      4.12 o 
   4  -1  11        0.80        1.11      1.61 o 
   5  -1  11        0.07        2.02      2.22 o 
   6  -1  11       31.14       34.07      9.59 o 
  -6   0  11       13.34       10.72     11.26 o 
  -5   0  11       25.20       31.78     22.54 o 
  -4   0  11       64.86       47.54      3.84 o 
  -3   0  11        4.25        3.79      1.71 o 
  -2   0  11      458.27      467.61     12.55 o 
  -1   0  11      120.69      130.10     11.16 o 
   0   0  11        1.83        2.04      0.95 o 
   1   0  11       11.30        8.15      2.67 o 
   2   0  11        9.48        8.85      3.57 o 
   3   0  11     2885.68     2890.31     69.88 o 
   4   0  11      172.76      166.69      6.75 o 
   5   0  11       11.45        7.43      3.77 o 
   6   0  11        5.51        5.96      3.32 o 
  -6   1  11       13.15       17.28     16.31 o 
  -5   1  11       24.55       24.49     16.27 o 
  -4   1  11      547.61      522.21     21.61 o 
  -3   1  11      134.54      142.28      6.23 o 
  -2   1  11      246.96      252.02     14.13 o 
  -1   1  11      451.86      485.34     15.65 o 
   0   1  11      342.28      365.82     12.45 o 
   1   1  11       93.04       87.17      3.30 o 
   2   1  11     1211.13     1197.54     24.21 o 
   3   1  11      721.68      724.27     11.14 o 
   4   1  11      161.98      149.84      6.11 o 
   5   1  11       25.99       24.06      9.76 o 
   6   1  11      216.48      210.37      9.67 o 
  -5   2  11       24.78       35.36     12.66 o 
  -4   2  11        0.06        1.08      5.62 o 
  -3   2  11       29.22       30.16      2.80 o 
  -2   2  11        4.97        4.31      0.67 o 
  -1   2  11      357.32      375.97     12.24 o 
   0   2  11      173.99      151.12      9.88 o 
   1   2  11       83.62       83.30      2.99 o 
   2   2  11       34.58       36.54      2.84 o 
   3   2  11      482.00      475.70     11.19 o 
   4   2  11        0.91        2.13      2.49 o 
   5   2  11      623.82      654.04     17.40 o 
   6   2  11        0.16        0.86      2.53 o 
  -5   3  11        0.19        1.43      5.00 o 
  -4   3  11        1.67        3.93      5.41 o 
  -3   3  11       59.40       47.07      4.01 o 
  -2   3  11       43.89       47.40      1.90 o 
  -1   3  11     1075.51     1157.79     36.70 o 
   0   3  11      188.55      184.79     11.92 o 
   1   3  11       71.86       68.52      2.79 o 
   2   3  11      319.10      318.79      8.11 o 
   3   3  11        2.40        1.87      2.51 o 
   4   3  11       94.22       95.63      4.60 o 
   5   3  11       27.78       26.53      4.39 o 
   6   3  11      127.70      131.87      6.75 o 
  -5   4  11       22.15       15.70     18.44 o 
  -4   4  11       28.55       29.84     24.36 o 
  -3   4  11      382.57      397.04     26.04 o 
  -2   4  11      213.36      197.13      9.17 o 
  -1   4  11      245.85      235.90     10.46 o 
   0   4  11       57.49       55.58      2.76 o 
   1   4  11      243.04      251.82      6.69 o 
   2   4  11       20.03       19.11      3.60 o 
   3   4  11       98.81       99.27      6.08 o 
   4   4  11       91.21       84.26      4.02 o 
   5   4  11      164.54      159.08      6.71 o 
   6   4  11       76.90       73.72      4.71 o 
  -4   5  11       26.91       29.11     19.22 o 
  -3   5  11        0.50        4.69      3.70 o 
  -2   5  11        6.07        5.76      3.26 o 
  -1   5  11       13.46       12.28      2.72 o 
   0   5  11       88.87       84.22      3.14 o 
   1   5  11        1.32        2.01      0.89 o 
   2   5  11        6.05        6.29      3.76 o 
   3   5  11       41.94       43.19      5.23 o 
   4   5  11        6.14        6.08      3.82 o 
   5   5  11        0.51        0.62      2.25 o 
   6   5  11        5.18        3.09      2.80 o 
   7   5  11       10.96        5.94      3.49 o 
  -4   6  11       93.34       94.27     17.52 o 
  -3   6  11      142.45      124.25     21.60 o 
  -2   6  11        9.76       11.87      8.42 o 
  -1   6  11       98.33      102.07      4.34 o 
   0   6  11        8.30        9.28      3.89 o 
   1   6  11       68.51       68.07      3.36 o 
   2   6  11      443.25      480.76     18.70 o 
   3   6  11      225.03      233.02      8.82 o 
   4   6  11      158.84      171.52      7.84 o 
   5   6  11       63.10       59.66      5.43 o 
   6   6  11        3.09        3.74      2.64 o 
  -3   7  11       77.08       82.24     12.01 o 
  -2   7  11        5.53       13.44      9.10 o 
  -1   7  11       20.42       17.55      6.94 o 
   0   7  11      243.72      245.40     11.02 o 
   1   7  11       28.71       33.34     18.38 o 
   2   7  11       70.14       71.55      4.81 o 
   3   7  11       61.43       55.85      5.33 o 
   4   7  11       14.67       10.75      6.11 o 
   5   7  11        4.05        2.28      1.35 o 
   6   7  11       24.96       23.80      4.63 o 
  -2   8  11        1.44        2.48      8.38 o 
  -1   8  11        0.08        1.27      2.89 o 
   0   8  11       10.24        8.10      4.60 o 
   1   8  11      351.76      360.94      9.17 o 
   2   8  11        1.31        0.99      2.25 o 
   3   8  11      209.34      207.33     11.07 o 
   4   8  11       22.22       16.18      6.83 o 
   5   8  11       80.82       79.08      5.28 o 
   6   8  11       28.36       27.34      5.53 o 
  -2   9  11      118.01       90.33     13.49 o 
  -1   9  11      286.24      303.91     23.64 o 
   0   9  11       96.03       91.21      7.44 o 
   1   9  11       61.90       66.55      4.48 o 
   2   9  11       21.44       18.60      7.99 o 
   3   9  11      515.96      505.65     17.40 o 
   4   9  11      122.05      131.38     10.20 o 
   5   9  11      168.88      166.88      9.27 o 
   6   9  11       74.54       82.58      6.70 o 
  -1  10  11       28.73       10.60     15.77 o 
   0  10  11       11.00        7.96      6.89 o 
   1  10  11      162.07      169.39      8.33 o 
   2  10  11       20.96       17.21      9.42 o 
   3  10  11        5.22        5.86      4.08 o 
   4  10  11        2.34        1.44      2.29 o 
   5  10  11        4.08        1.59      4.80 o 
   1  11  11        0.05        1.95      3.63 o 
   2  11  11       14.18       12.54      8.06 o 
   3  11  11       47.39       44.15      5.33 o 
   4  11  11       20.43       14.48      8.06 o 
  -3 -10  12       19.87        9.63      8.36 o 
  -2 -10  12        0.38        0.47      2.58 o 
  -4  -9  12       20.09       16.17     10.62 o 
  -3  -9  12        3.37        3.61      5.03 o 
  -2  -9  12       32.43       34.82      4.82 o 
  -1  -9  12       24.98       19.15     12.70 o 
   0  -9  12       67.55       75.46      5.75 o 
  -5  -8  12        0.04        1.56      2.31 o 
  -4  -8  12      161.02      175.66      9.61 o 
  -3  -8  12       23.29       19.43     10.30 o 
  -2  -8  12      230.47      240.07     10.36 o 
  -1  -8  12        6.91        6.88      3.99 o 
   0  -8  12       40.87       43.18      5.62 o 
   1  -8  12      110.10      127.45      9.28 o 
  -5  -7  12       32.42       44.47      7.56 o 
  -4  -7  12        5.08        4.20      3.76 o 
  -3  -7  12       47.19       45.77      4.16 o 
  -2  -7  12       41.06       31.68      4.00 o 
  -1  -7  12        4.80        1.97      2.87 o 
   0  -7  12       21.15       15.41      7.57 o 
   1  -7  12        0.06       -0.90      3.01 o 
   2  -7  12        4.19        1.70      2.61 o 
  -6  -6  12       14.72        8.49     14.95 o 
  -5  -6  12       29.04       33.31      6.27 o 
  -4  -6  12      109.76      120.25      8.89 o 
  -3  -6  12      114.54      104.26      4.71 o 
  -2  -6  12      257.20      246.48      7.86 o 
  -1  -6  12      248.05      236.45      7.64 o 
   0  -6  12        9.08        3.58      4.67 o 
   1  -6  12       12.14       14.55      8.93 o 
   2  -6  12      143.50      159.39      7.49 o 
   3  -6  12       48.14       46.46      4.88 o 
  -5  -5  12      137.55      147.06     12.32 o 
  -4  -5  12       24.53       19.54      6.91 o 
  -3  -5  12      163.18      167.15      6.56 o 
  -2  -5  12       22.21       19.99      7.95 o 
  -1  -5  12        1.95        3.13      2.60 o 
   0  -5  12      177.06      168.05     17.39 o 
   1  -5  12       17.08       15.34      7.16 o 
   2  -5  12        2.43        2.31      2.79 o 
   3  -5  12        9.42        7.65      4.31 o 
   4  -5  12        1.71        1.44      3.29 o 
  -5  -4  12        8.73       10.22      8.74 o 
  -4  -4  12       28.82       24.39      2.35 o 
  -3  -4  12      342.09      350.42     10.50 o 
  -2  -4  12       46.52       43.21      2.17 o 
  -1  -4  12       18.68       14.09      3.74 o 
   0  -4  12        0.38        0.47      0.88 o 
   1  -4  12      141.86      133.89      4.66 o 
   2  -4  12       21.78       20.78      2.67 o 
   3  -4  12       18.09       10.98      4.92 o 
   4  -4  12      360.30      377.39     14.76 o 
  -6  -3  12        0.05        1.90      3.55 o 
  -5  -3  12      268.01      266.24     22.76 o 
  -4  -3  12        0.12        0.57      1.68 o 
  -3  -3  12       75.24       71.83      3.73 o 
  -2  -3  12      430.47      424.95      8.99 o 
  -1  -3  12      361.96      361.22      7.18 o 
   0  -3  12        4.29        4.53      1.48 o 
   1  -3  12        6.61        7.04      2.80 o 
   2  -3  12        9.34       10.06      3.41 o 
   3  -3  12      327.47      340.77     17.06 o 
   4  -3  12      415.33      438.23     13.28 o 
   5  -3  12       15.01       14.35     11.17 o 
  -6  -2  12       94.47      112.00     10.14 o 
  -5  -2  12        1.46        4.61      3.67 o 
  -4  -2  12       94.68       95.30      5.63 o 
  -3  -2  12       14.44       14.13      2.14 o 
  -2  -2  12      730.88      723.98     11.91 o 
  -1  -2  12      407.86      411.96     11.35 o 
   0  -2  12      105.86      104.58      3.86 o 
   1  -2  12      298.86      285.71      6.78 o 
   2  -2  12      213.48      225.33      6.01 o 
   3  -2  12      332.43      330.71      8.51 o 
   4  -2  12        3.68        2.66      2.31 o 
   5  -2  12       18.64       17.10      4.05 o 
  -6  -1  12       38.01       48.43      7.72 o 
  -5  -1  12       10.02        4.89      3.68 o 
  -4  -1  12       18.70       19.67      5.14 o 
  -3  -1  12       24.51       24.45      3.58 o 
  -2  -1  12      287.46      291.08      4.21 o 
  -1  -1  12      362.71      334.44      9.37 o 
   0  -1  12        1.01        1.72      0.71 o 
   1  -1  12      174.53      179.89      7.32 o 
   2  -1  12      185.00      177.00      9.89 o 
   3  -1  12       54.22       49.96      3.32 o 
   4  -1  12        0.30        2.16      2.01 o 
   5  -1  12      230.28      266.97     10.06 o 
  -6   0  12        1.02        1.57      5.64 o 
  -4   0  12      250.43      224.97     11.22 o 
  -3   0  12      245.08      257.39     30.64 o 
  -2   0  12      200.88      183.27     12.35 o 
  -1   0  12       64.66       63.78      5.43 o 
   0   0  12      193.14      206.94      4.48 o 
   1   0  12      298.84      297.42      6.71 o 
   2   0  12      196.94      173.78      8.82 o 
   3   0  12        7.79        6.35      3.18 o 
   4   0  12      431.63      451.38     17.69 o 
   5   0  12        0.97        3.76      2.35 o 
   6   0  12        7.84        3.37      4.95 o 
  -5   1  12        3.91        6.64      5.38 o 
  -4   1  12        2.61        3.95      5.05 o 
  -3   1  12       12.98        8.15      4.63 o 
  -2   1  12      124.82      126.56     11.34 o 
  -1   1  12      496.05      512.78     12.69 o 
   0   1  12        1.74        1.23      1.83 o 
   1   1  12      334.40      345.79      7.36 o 
   2   1  12       11.30       12.91      5.28 o 
   3   1  12       39.48       40.86      5.05 o 
   4   1  12      173.66      174.51      6.27 o 
   5   1  12       53.15       48.19      4.59 o 
   6   1  12       10.17        5.17      3.56 o 
  -5   2  12        8.46        8.68     11.67 o 
  -4   2  12       14.67        8.91      8.08 o 
  -3   2  12        6.40        4.68      3.02 o 
  -2   2  12        2.23        3.66      3.27 o 
  -1   2  12       70.92       75.67      6.21 o 
   0   2  12       47.65       47.69      4.88 o 
   1   2  12      243.64      243.97      5.39 o 
   2   2  12       37.72       40.15      3.11 o 
   3   2  12      624.92      647.24     13.64 o 
   4   2  12       99.02       98.69      4.92 o 
   5   2  12       25.30       18.54      8.90 o 
   6   2  12        6.05        6.49      4.21 o 
  -5   3  12       18.67       21.61     23.68 o 
  -4   3  12       96.95       76.24      8.26 o 
  -3   3  12      315.21      345.36     17.81 o 
  -2   3  12      259.54      238.46      9.96 o 
  -1   3  12     1500.63     1503.42     31.56 o 
   0   3  12       23.98       26.82      4.01 o 
   1   3  12        5.10        4.61      1.42 o 
   2   3  12       43.83       46.67      2.94 o 
   3   3  12       15.51       17.74      6.59 o 
   4   3  12     2271.26     2362.67     62.62 o 
   5   3  12       95.34       98.06      5.89 o 
   6   3  12       22.62       12.07      7.70 o 
  -4   4  12      284.76      230.48     16.85 o 
  -3   4  12      166.66      166.05     18.75 o 
  -2   4  12      379.07      370.00     17.81 o 
  -1   4  12        4.96        5.82      3.85 o 
   0   4  12       33.81       31.39      2.23 o 
   1   4  12      220.89      208.91      7.11 o 
   2   4  12      425.88      427.29      8.38 o 
   3   4  12      131.19      135.53      5.36 o 
   4   4  12        0.31        1.23      1.76 o 
   5   4  12        0.71        0.68      1.77 o 
   6   4  12       85.70       83.53      6.18 o 
  -4   5  12       68.54       56.52     26.93 o 
  -3   5  12        1.62        8.73      8.81 o 
  -2   5  12      248.18      241.88      8.64 o 
  -1   5  12        7.96        6.17      3.95 o 
   0   5  12       57.67       52.91      2.31 o 
   1   5  12       33.66       29.76      3.78 o 
   2   5  12        3.45        2.48      1.94 o 
   3   5  12      150.40      148.96      5.54 o 
   4   5  12       39.95       43.27      5.08 o 
   5   5  12      379.18      408.42     18.47 o 
   6   5  12        2.71        2.79      2.23 o 
  -3   6  12      111.24      117.11     14.53 o 
  -2   6  12       45.68       27.25     27.21 o 
  -1   6  12      298.75      309.83     10.23 o 
   0   6  12       43.85       47.36      2.97 o 
   1   6  12        0.60        0.97      1.28 o 
   2   6  12      764.66      783.30     21.96 o 
   3   6  12        9.93        8.88      4.32 o 
   4   6  12      518.35      519.00     29.84 o 
   5   6  12      817.30      852.80     34.56 o 
   6   6  12       80.47       85.68      5.45 o 
  -3   7  12       26.25       19.09      9.72 o 
  -2   7  12      107.62       92.94     13.20 o 
  -1   7  12       13.19        6.43      5.59 o 
   0   7  12      135.39      119.08      7.19 o 
   1   7  12       62.54       63.71      3.95 o 
   2   7  12       95.40       90.15      5.00 o 
   3   7  12       15.80       13.99      6.09 o 
   4   7  12      123.77      113.13      4.73 o 
   5   7  12       35.07       33.66      5.19 o 
   6   7  12        8.13        3.81      3.46 o 
  -2   8  12      138.52      138.27     14.95 o 
  -1   8  12       62.82       44.40     20.70 o 
   0   8  12        7.74        4.68      4.29 o 
   1   8  12       19.96       10.54      5.82 o 
   2   8  12       23.74       21.33      3.80 o 
   3   8  12       96.74       90.28      5.67 o 
   4   8  12        0.03        0.09      2.04 o 
   5   8  12        1.00        1.13      1.62 o 
   6   8  12        2.31        2.94      2.15 o 
  -1   9  12      111.34      108.77     22.95 o 
   0   9  12       43.59       47.57      5.86 o 
   1   9  12       28.91       25.50     14.94 o 
   2   9  12       12.25        9.63      5.69 o 
   3   9  12        4.62        1.07      2.03 o 
   4   9  12       28.49       30.99      4.60 o 
   5   9  12       11.16        5.42      3.96 o 
   6   9  12       24.67       16.56     11.41 o 
   0  10  12       93.09      106.32      7.78 o 
   1  10  12        0.02        2.11      3.06 o 
   2  10  12      142.29      156.72     11.56 o 
   3  10  12      107.64      117.47      8.69 o 
   4  10  12      152.37      144.64      8.16 o 
   5  10  12       77.32       72.92      5.20 o 
   1  11  12      122.50      117.54      8.44 o 
   2  11  12        2.64        2.00      4.03 o 
   3  11  12        6.05        2.48      4.36 o 
   4  11  12       50.82       42.68      6.57 o 
  -4  -9  13       13.44       10.86      7.74 o 
  -3  -9  13        2.44        3.21      2.69 o 
  -2  -9  13        2.99        2.08      2.77 o 
  -1  -9  13       55.79       58.08      4.98 o 
  -4  -8  13      102.14      105.67      7.11 o 
  -3  -8  13       41.43       38.74      6.61 o 
  -2  -8  13        8.48        5.93      4.87 o 
  -1  -8  13       41.57       36.93      6.03 o 
   0  -8  13        2.06        3.96      2.41 o 
   1  -8  13      332.52      330.34     20.18 o 
  -5  -7  13       24.62       19.53     16.04 o 
  -4  -7  13        7.26        8.41      6.22 o 
  -3  -7  13       11.72       11.36      5.24 o 
  -2  -7  13        5.57        8.52      3.57 o 
  -1  -7  13       53.47       57.66      6.89 o 
   0  -7  13        1.25        0.66      1.77 o 
   1  -7  13       35.21       29.61     13.17 o 
   2  -7  13        0.02        0.31      2.82 o 
  -5  -6  13       17.53       10.93      8.52 o 
  -4  -6  13        2.37        1.00      1.19 o 
  -3  -6  13        7.91        6.47      4.18 o 
  -2  -6  13      108.06      103.05      4.88 o 
  -1  -6  13      122.39      111.84      8.12 o 
   0  -6  13      304.38      300.28     15.26 o 
   1  -6  13       40.71       36.57      7.30 o 
   2  -6  13       77.81       97.13      6.75 o 
   3  -6  13        9.82        7.73      4.01 o 
  -5  -5  13        0.30        0.60      3.47 o 
  -4  -5  13      227.87      258.40     20.34 o 
  -3  -5  13      100.64      109.38      9.33 o 
  -2  -5  13      232.28      270.24     17.37 o 
  -1  -5  13       37.24       20.16      3.22 o 
   0  -5  13       59.82       79.01      5.01 o 
   1  -5  13      160.97      180.62      9.85 o 
   2  -5  13       41.39       43.97      4.42 o 
   3  -5  13        3.95        2.26      3.14 o 
  -5  -4  13       31.54       24.16     20.78 o 
  -4  -4  13        0.20        1.70      2.94 o 
  -3  -4  13       70.79       74.24      5.27 o 
  -2  -4  13      211.98      229.42      9.96 o 
  -1  -4  13      110.78       94.37      5.78 o 
   0  -4  13      150.56      117.14      4.29 o 
   1  -4  13       42.36       34.79      2.69 o 
   2  -4  13        0.51        1.10      1.48 o 
   3  -4  13       13.17       12.48      7.63 o 
   4  -4  13        1.65        3.58      2.80 o 
  -4  -3  13       51.35       49.29      3.61 o 
  -3  -3  13       91.17       83.00      3.63 o 
  -2  -3  13        6.51        5.81      2.61 o 
  -1  -3  13       91.94       95.93      3.45 o 
   0  -3  13       17.22        9.06      3.89 o 
   1  -3  13      340.47      339.74      6.91 o 
   2  -3  13       46.18       42.70      4.00 o 
   3  -3  13      550.33      574.09     20.74 o 
   4  -3  13       70.81       77.45      4.58 o 
  -6  -2  13        7.65        4.30      7.03 o 
  -5  -2  13       31.39       25.23     19.28 o 
  -4  -2  13        5.29        5.48      4.26 o 
  -3  -2  13      334.83      318.79     11.59 o 
  -2  -2  13      217.68      215.44      4.19 o 
  -1  -2  13      162.56      142.68      7.18 o 
   0  -2  13      315.46      312.18     15.41 o 
   1  -2  13       12.02        6.76      2.68 o 
   2  -2  13        2.07        1.88      1.76 o 
   3  -2  13      263.66      260.23      8.51 o 
   4  -2  13        5.85        0.73      1.44 o 
   5  -2  13       14.12       12.73      7.76 o 
  -5  -1  13       18.13        9.09      9.77 o 
  -4  -1  13      159.79      157.94      7.93 o 
  -3  -1  13        4.20        8.93      3.86 o 
  -2  -1  13     1208.73     1286.03     29.12 o 
  -1  -1  13       41.71       43.68      2.09 o 
   0  -1  13      210.55      254.38      7.99 o 
   1  -1  13       13.20       15.43      2.04 o 
   2  -1  13        4.10        4.80      2.88 o 
   3  -1  13        4.29        3.45      2.11 o 
   4  -1  13        9.83        6.10      3.05 o 
   5  -1  13       45.81       57.03      6.24 o 
  -5   0  13       39.09       27.17     21.58 o 
  -4   0  13        8.90        8.91      4.21 o 
  -3   0  13       88.30       88.41      8.30 o 
  -2   0  13     2543.44     2546.64     31.51 o 
  -1   0  13      484.58      472.48     12.32 o 
   0   0  13       31.42       30.82      1.43 o 
   1   0  13      272.95      264.55      5.33 o 
   2   0  13      306.71      300.92      7.43 o 
   3   0  13      395.89      423.53     11.50 o 
   4   0  13      132.21      153.24      7.18 o 
   5   0  13        1.16        1.12      1.22 o 
  -5   1  13        0.10        2.49      4.54 o 
  -4   1  13       76.54       58.08     13.41 o 
  -3   1  13       38.34       38.81      5.21 o 
  -2   1  13      342.80      368.16     14.52 o 
  -1   1  13      907.16      993.54     28.14 o 
   0   1  13      839.27      854.37     17.51 o 
   1   1  13        7.30        6.94      2.01 o 
   2   1  13        0.04       -0.88      2.14 o 
   3   1  13      224.67      222.11      6.52 o 
   4   1  13       32.90       31.25      4.34 o 
   5   1  13       15.15       13.67      4.85 o 
   6   1  13       31.38       34.66      5.41 o 
  -5   2  13       70.16       80.07     10.16 o 
  -4   2  13        0.25        3.62      6.90 o 
  -3   2  13       27.52       28.84      5.65 o 
  -2   2  13      127.70      120.69      5.50 o 
  -1   2  13      163.18      159.38     13.59 o 
   0   2  13       15.94       21.12      9.48 o 
   1   2  13      271.33      260.70      3.56 o 
   2   2  13      361.48      346.85      8.88 o 
   3   2  13      166.07      159.84      8.41 o 
   4   2  13        1.86        2.22      1.70 o 
   5   2  13      106.45      107.50      5.56 o 
   6   2  13       21.88       12.67      6.45 o 
  -4   3  13        5.10       10.34      9.48 o 
  -3   3  13       21.36       20.79     15.12 o 
  -2   3  13       37.22       28.97      3.62 o 
  -1   3  13     1275.16     1378.21     41.43 o 
   0   3  13      465.91      468.57     11.12 o 
   1   3  13       40.55       41.42      1.41 o 
   2   3  13      216.86      203.89      4.89 o 
   3   3  13       15.95       13.16      5.30 o 
   4   3  13     1297.80     1366.43     22.91 o 
   5   3  13       75.42       75.63      4.71 o 
   6   3  13       44.02       45.73      7.00 o 
  -4   4  13       16.00       21.04     16.02 o 
  -3   4  13       59.20       57.80     13.58 o 
  -2   4  13       14.17       12.79      5.27 o 
  -1   4  13       75.65       83.41      9.94 o 
   0   4  13      204.85      218.56      8.68 o 
   1   4  13       47.45       46.72      3.53 o 
   2   4  13       13.52       14.04      2.11 o 
   3   4  13      127.99      139.32      5.79 o 
   4   4  13       49.58       47.06      6.45 o 
   5   4  13        1.08        1.29      2.08 o 
   6   4  13        0.12        0.61      1.96 o 
  -4   5  13        5.50        4.26     12.19 o 
  -3   5  13        0.87       -2.54      7.13 o 
  -2   5  13       73.08       65.94      4.54 o 
  -1   5  13        6.52        6.94      4.68 o 
   0   5  13      110.53      111.50      6.31 o 
   1   5  13       10.13        9.01      2.28 o 
   2   5  13        5.36        3.89      2.15 o 
   3   5  13       19.51       17.42      2.50 o 
   4   5  13      772.97      837.54     13.62 o 
   5   5  13       85.14       82.60     10.48 o 
   6   5  13       47.58       41.81      6.15 o 
  -3   6  13        0.03       -1.35      7.89 o 
  -2   6  13        0.03        0.84      7.62 o 
  -1   6  13        2.95        1.43      3.10 o 
   0   6  13        6.15       11.55      6.17 o 
   1   6  13       49.42       50.72      6.20 o 
   2   6  13      130.66      122.02      6.38 o 
   3   6  13      244.95      246.89      6.83 o 
   4   6  13      247.66      253.89      8.60 o 
   5   6  13      377.37      362.12     15.82 o 
   6   6  13       44.43       34.78      5.62 o 
  -2   7  13      601.03      514.06     32.49 o 
  -1   7  13       10.23        6.51      4.67 o 
   0   7  13       42.18       35.66      6.78 o 
   1   7  13      179.36      166.49      8.58 o 
   2   7  13      280.40      263.94      9.22 o 
   3   7  13        9.18       10.35      4.50 o 
   4   7  13       73.69       76.08      4.33 o 
   5   7  13        8.86        7.75      3.27 o 
   6   7  13      120.45      111.94      6.37 o 
  -2   8  13       62.26       52.85     38.19 o 
  -1   8  13        1.48        0.57      4.82 o 
   0   8  13       79.56       71.67     12.30 o 
   1   8  13      330.15      363.17     25.81 o 
   2   8  13       45.60       46.20      5.53 o 
   3   8  13      113.20      126.67      7.07 o 
   4   8  13      101.29      105.50      6.80 o 
   5   8  13      109.64      112.28      6.15 o 
   6   8  13       12.83       12.86      4.68 o 
  -1   9  13        4.49        6.70     10.60 o 
   0   9  13        4.66        7.42      3.78 o 
   1   9  13        1.82        0.62      2.65 o 
   2   9  13       18.21        9.99      7.26 o 
   3   9  13       75.59       69.04      7.26 o 
   4   9  13       22.67       20.07      9.60 o 
   5   9  13        1.75       -0.25      1.88 o 
   0  10  13        6.80        8.07      8.83 o 
   1  10  13       35.08       26.59     20.27 o 
   2  10  13       21.29       15.22      8.82 o 
   3  10  13        3.19        2.92      3.82 o 
   4  10  13      145.75      143.92      6.86 o 
   3  11  13      135.16      123.33      8.67 o 
  -4  -8  14       18.19       19.93     26.22 o 
  -3  -8  14       34.30       29.04     24.71 o 
  -2  -8  14       56.41       62.66      4.55 o 
  -1  -8  14       21.46       13.59      8.89 o 
   0  -8  14       19.54       31.01      6.60 o 
  -4  -7  14       10.36        7.35     13.22 o 
  -3  -7  14      137.73      132.97     11.53 o 
  -2  -7  14       37.61       35.13      4.09 o 
  -1  -7  14       22.29       13.86      7.86 o 
   0  -7  14        7.44        3.55      4.39 o 
   1  -7  14      151.87      156.58      8.12 o 
  -5  -6  14       48.75       34.83     31.33 o 
  -4  -6  14        1.83        1.05      2.72 o 
  -3  -6  14        1.01       -0.23      3.04 o 
  -2  -6  14      154.42      167.02     11.74 o 
  -1  -6  14       94.96       87.31      6.07 o 
   0  -6  14        2.12        3.02      2.24 o 
   1  -6  14       30.72       23.42     14.48 o 
   2  -6  14      162.05      177.65     15.79 o 
  -5  -5  14        8.54        7.95      9.83 o 
  -4  -5  14       20.33       16.72     16.12 o 
  -3  -5  14      169.69      175.54     12.53 o 
  -2  -5  14       54.53       55.70      4.18 o 
  -1  -5  14      127.89      115.04      8.93 o 
   0  -5  14       24.33       25.14      3.56 o 
   1  -5  14       37.02       44.53      4.77 o 
   2  -5  14       75.69       79.80      6.19 o 
   3  -5  14        0.03       -0.62      2.85 o 
  -5  -4  14       22.34       24.20      7.15 o 
  -4  -4  14       40.58       38.15      5.26 o 
  -3  -4  14       72.43       64.43      6.27 o 
  -2  -4  14       89.84       91.36      4.40 o 
  -1  -4  14        5.43        7.00      4.67 o 
   0  -4  14       15.92       22.70      3.12 o 
   1  -4  14       26.20       26.36      3.62 o 
   2  -4  14       20.97       17.89      8.55 o 
   3  -4  14       11.08        9.60      5.41 o 
  -4  -3  14       76.95      100.75     10.08 o 
  -3  -3  14       81.59       92.04      6.73 o 
  -2  -3  14       52.46       58.26      4.06 o 
  -1  -3  14       54.14       52.39      3.00 o 
   0  -3  14      246.35      217.62      7.66 o 
   1  -3  14        4.27        2.21      1.55 o 
   2  -3  14        2.72        5.10      2.18 o 
   3  -3  14       50.93       53.18      3.70 o 
   4  -3  14      196.47      196.65      7.58 o 
  -5  -2  14        8.60        5.46      5.62 o 
  -4  -2  14       34.46       28.51      5.32 o 
  -3  -2  14       31.95       29.10     12.80 o 
  -2  -2  14       51.93       52.91      5.05 o 
  -1  -2  14       24.43       21.28      1.80 o 
   0  -2  14        4.03        1.78      1.79 o 
   1  -2  14       23.51       20.71      5.69 o 
   2  -2  14       49.53       49.61      3.72 o 
   3  -2  14       32.80       33.61      4.33 o 
   4  -2  14      194.65      199.04      9.16 o 
  -5  -1  14        4.37        5.60      7.04 o 
  -4  -1  14        1.12        1.72      2.60 o 
  -3  -1  14       74.34       74.44      5.05 o 
  -2  -1  14       38.29       41.67      5.60 o 
  -1  -1  14      183.81      176.82      6.69 o 
   0  -1  14        5.35        1.74      1.50 o 
   1  -1  14       93.49      105.90      3.41 o 
   2  -1  14        0.27        1.35      1.72 o 
   3  -1  14      231.11      235.68      7.95 o 
   4  -1  14       63.51       57.13      4.55 o 
   5  -1  14       59.35       59.71      3.89 o 
  -5   0  14       42.33       62.90     10.06 o 
  -4   0  14      111.34      122.65     13.74 o 
  -3   0  14       54.28       54.83      3.91 o 
  -2   0  14       78.50       77.91      5.30 o 
  -1   0  14      315.34      292.83     11.07 o 
   0   0  14       84.91       85.73      5.35 o 
   1   0  14        4.45        2.69      1.19 o 
   2   0  14       11.88        8.81      4.30 o 
   3   0  14      121.05      120.87      5.10 o 
   4   0  14       14.61       13.20      5.41 o 
   5   0  14       19.99       19.93      8.02 o 
  -5   1  14       66.02       61.78     12.74 o 
  -4   1  14        0.01        2.81      4.60 o 
  -3   1  14      210.35      192.21      8.53 o 
  -2   1  14        6.33        3.54      3.12 o 
  -1   1  14        2.22        1.01      3.10 o 
   0   1  14       10.26        6.83      2.84 o 
   1   1  14       23.37       26.62      1.76 o 
   2   1  14      227.23      223.67      5.65 o 
   3   1  14      182.07      202.46      7.04 o 
   4   1  14        0.07        0.73      1.90 o 
   5   1  14        4.23        3.66      3.08 o 
  -4   2  14       25.86       17.99     17.57 o 
  -3   2  14        1.06        2.02      2.25 o 
  -2   2  14       31.66       27.92      6.34 o 
  -1   2  14      988.08     1105.02     76.82 o 
   0   2  14     1223.11     1303.08     33.46 o 
   1   2  14        1.93        2.48      1.44 o 
   2   2  14      133.07      134.95      4.33 o 
   3   2  14        0.22        0.15      1.85 o 
   4   2  14       56.19       54.29      4.17 o 
   5   2  14       58.60       50.42      5.45 o 
  -4   3  14        9.27        9.91     12.31 o 
  -3   3  14      484.73      464.53     36.05 o 
  -2   3  14      239.87      254.35     11.25 o 
  -1   3  14        1.27       -0.49      3.68 o 
   0   3  14        0.21        0.91      2.60 o 
   1   3  14      163.42      160.79      8.25 o 
   2   3  14      166.33      161.74      5.00 o 
   3   3  14      139.91      136.62      5.68 o 
   4   3  14      111.67      108.29      5.94 o 
   5   3  14      229.15      228.44     11.10 o 
   6   3  14       20.99       16.67     12.28 o 
  -4   4  14       82.18       96.65     12.36 o 
  -3   4  14        0.02        4.71      9.67 o 
  -2   4  14      118.40      117.29      8.41 o 
  -1   4  14        0.05       -1.31      2.62 o 
   0   4  14      505.85      515.77     13.77 o 
   1   4  14        1.26        1.39      1.51 o 
   2   4  14        1.93        2.50      1.55 o 
   3   4  14       58.78       53.99      4.71 o 
   4   4  14       15.97       16.09      7.14 o 
   5   4  14       55.62       51.99      5.04 o 
   6   4  14       22.17       19.71      5.87 o 
  -3   5  14       53.75       46.98      9.51 o 
  -2   5  14        0.63        0.84      2.64 o 
  -1   5  14      120.25      126.76      7.78 o 
   0   5  14      204.77      214.70     11.49 o 
   1   5  14       93.59      101.51      7.01 o 
   2   5  14       44.29       38.76      2.50 o 
   3   5  14        0.43        1.02      1.33 o 
   4   5  14      357.15      372.02     12.61 o 
   5   5  14      361.44      368.19     17.07 o 
   6   5  14      178.22      174.11      8.21 o 
  -3   6  14       12.00        4.47      7.49 o 
  -2   6  14       58.13       66.85     17.96 o 
  -1   6  14        8.53        6.47      6.54 o 
   0   6  14      405.90      419.17     21.62 o 
   1   6  14       93.12       88.36      6.72 o 
   2   6  14       58.49       53.71      5.39 o 
   3   6  14       37.90       36.31      3.00 o 
   4   6  14       73.34       72.22      4.60 o 
   5   6  14      236.73      239.74     11.10 o 
   6   6  14       49.30       48.59      4.99 o 
  -2   7  14       99.20       91.28     11.11 o 
  -1   7  14        2.47        1.60      3.50 o 
   0   7  14        6.94        5.66      3.71 o 
   1   7  14       12.10        7.75      3.84 o 
   2   7  14        8.36        8.64      6.31 o 
   3   7  14       25.96       27.97      3.31 o 
   4   7  14        3.50       -0.03      3.10 o 
   5   7  14       64.47       65.24      5.12 o 
  -1   8  14        8.89       14.77      8.17 o 
   0   8  14       31.27       28.48     13.05 o 
   1   8  14       25.54       19.11     13.04 o 
   2   8  14        0.67        1.92      2.05 o 
   3   8  14        9.84        7.15      4.84 o 
   4   8  14       96.62      100.94      5.60 o 
   5   8  14      130.02      113.37      9.16 o 
   0   9  14      224.23      247.78     26.79 o 
   1   9  14      132.07      130.30     16.89 o 
   2   9  14        3.95        8.67      4.82 o 
   3   9  14      245.22      245.20     17.46 o 
   4   9  14        8.62        8.44      6.69 o 
   5   9  14       80.38       77.66      5.24 o 
   1  10  14       10.80       17.41     10.39 o 
   2  10  14      123.80      125.82      9.67 o 
   3  10  14       56.95       69.30      7.94 o 
   4  10  14       19.05       19.05     10.78 o 
  -3  -8  15       49.55       48.71      7.71 o 
  -2  -8  15        0.89        0.39      2.68 o 
  -1  -8  15        3.66        3.22      3.63 o 
  -4  -7  15        1.76        5.36      7.67 o 
  -3  -7  15       87.64      110.40     10.76 o 
  -2  -7  15       99.65       75.33      7.42 o 
  -1  -7  15        0.23        1.32      2.48 o 
   0  -7  15       48.47       55.10      9.06 o 
   1  -7  15       30.55       40.11      5.51 o 
  -4  -6  15        6.59        6.76      4.18 o 
  -3  -6  15        9.93       14.88     10.23 o 
  -2  -6  15       28.22       23.67     18.43 o 
  -1  -6  15      123.08      125.33      7.02 o 
   0  -6  15        1.62       -0.20      2.96 o 
   1  -6  15      382.50      430.56     16.52 o 
   2  -6  15      139.25      164.69     19.69 o 
  -5  -5  15       42.64       27.49     19.96 o 
  -4  -5  15        6.66        9.56      9.98 o 
  -3  -5  15      133.58      105.05      8.59 o 
  -2  -5  15       44.18       52.58      7.20 o 
  -1  -5  15       70.36       66.39      5.39 o 
   0  -5  15        0.48        2.35      2.11 o 
   1  -5  15        0.19       -0.48      2.76 o 
   2  -5  15      310.31      362.40     15.33 o 
  -5  -4  15       20.35       10.98     13.78 o 
  -4  -4  15        8.62        8.32      3.56 o 
  -3  -4  15       29.98       40.42      5.52 o 
  -2  -4  15       59.57       48.59      6.97 o 
  -1  -4  15       17.59       13.93     13.40 o 
   0  -4  15       25.18       24.14      3.30 o 
   1  -4  15       31.92       28.18      3.52 o 
   2  -4  15       45.62       59.36      4.15 o 
   3  -4  15       37.04       34.14      5.57 o 
  -4  -3  15       29.51       30.83      5.19 o 
  -3  -3  15        2.82        3.16      4.65 o 
  -2  -3  15       62.43       58.49      6.31 o 
  -1  -3  15       96.05       88.36      8.25 o 
   0  -3  15        2.48        3.62      2.77 o 
   1  -3  15      312.32      303.22     10.31 o 
   2  -3  15       16.45       15.78      6.13 o 
   3  -3  15      278.56      294.80     13.13 o 
   4  -3  15       55.34       46.05      4.41 o 
  -4  -2  15       13.81       19.05     10.90 o 
  -3  -2  15      427.42      466.11     17.70 o 
  -2  -2  15        6.68        5.13      2.72 o 
  -1  -2  15        7.62        9.89      4.09 o 
   0  -2  15       85.05       57.14      2.58 o 
   1  -2  15      136.91      159.75      6.41 o 
   2  -2  15      223.14      232.52      8.08 o 
   3  -2  15       77.64       74.48      4.68 o 
   4  -2  15        3.71        3.79      1.99 o 
  -5  -1  15       50.77       72.29     10.69 o 
  -4  -1  15      137.87      147.02      7.54 o 
  -3  -1  15      133.49      129.02      8.15 o 
  -2  -1  15       55.47       63.90      5.00 o 
  -1  -1  15      137.94      147.85      7.49 o 
   0  -1  15      340.42      292.66     15.18 o 
   1  -1  15      329.73      283.89      8.92 o 
   2  -1  15       38.83       33.73      2.52 o 
   3  -1  15       29.74       30.45      5.47 o 
   4  -1  15       82.84       92.27      4.82 o 
  -5   0  15      109.58      118.63     12.63 o 
  -4   0  15       49.88       49.35      7.30 o 
  -3   0  15        1.83        1.57      2.81 o 
  -2   0  15        6.05        6.39      4.15 o 
  -1   0  15      169.70      174.29      9.63 o 
   0   0  15       89.68       84.47      6.63 o 
   1   0  15        0.06        2.06      1.60 o 
   2   0  15       28.93       20.25      4.12 o 
   3   0  15      190.97      201.08      8.84 o 
   4   0  15        0.84        0.97      2.03 o 
   5   0  15       69.89       74.75      5.33 o 
  -4   1  15        9.05       11.08      7.19 o 
  -3   1  15       39.54       40.68      4.27 o 
  -2   1  15        7.52        4.61      4.50 o 
  -1   1  15      220.30      213.21     12.22 o 
   0   1  15       37.39       32.79      4.99 o 
   1   1  15        5.49        2.69      2.34 o 
   2   1  15       54.85       52.03      4.34 o 
   3   1  15      110.83      108.11      4.99 o 
   4   1  15        1.86        1.37      2.20 o 
   5   1  15       16.03       10.87      5.53 o 
  -4   2  15        2.80        4.65      6.72 o 
  -3   2  15        3.68        3.00      2.33 o 
  -2   2  15       90.58       85.83      6.56 o 
  -1   2  15      144.73      161.68      9.01 o 
   0   2  15        0.79        4.41      3.76 o 
   1   2  15      147.92      135.36      6.75 o 
   2   2  15       92.76       90.64      4.93 o 
   3   2  15      268.62      260.96     10.66 o 
   4   2  15       20.35       19.23      6.90 o 
   5   2  15        0.99        0.21      3.06 o 
  -4   3  15       66.97       68.67     38.52 o 
  -3   3  15        9.55        8.74      9.99 o 
  -2   3  15      104.82       99.53      6.91 o 
  -1   3  15     1650.67     1844.38     90.16 o 
   0   3  15      151.35      152.58     11.18 o 
   1   3  15       26.78       25.36     13.79 o 
   2   3  15      123.07      108.89      5.04 o 
   3   3  15      118.68      122.03      5.35 o 
   4   3  15       34.73       35.59      4.71 o 
   5   3  15       71.97       76.84      6.74 o 
  -3   4  15       28.59       21.42     14.26 o 
  -2   4  15       38.47       36.64      7.52 o 
  -1   4  15      195.86      222.78     10.70 o 
   0   4  15      165.20      160.29      7.70 o 
   1   4  15      459.23      476.21     22.68 o 
   2   4  15        1.27        1.41      3.25 o 
   3   4  15        3.13        4.52      2.28 o 
   4   4  15        5.77        4.19      2.98 o 
   5   4  15        7.03        6.59      3.89 o 
  -3   5  15        5.10        6.96     10.23 o 
  -2   5  15       71.90       63.85      9.06 o 
  -1   5  15        1.93        1.06      3.26 o 
   0   5  15       19.59       22.47     10.73 o 
   1   5  15       45.33       41.51      7.29 o 
   2   5  15       87.75       98.50      8.57 o 
   3   5  15       51.25       53.65      5.89 o 
   4   5  15       50.48       42.55      4.50 o 
   5   5  15      444.76      456.08     16.54 o 
  -2   6  15        4.14        3.91      8.77 o 
  -1   6  15       51.74       54.04      5.55 o 
   0   6  15      703.05      707.58     28.49 o 
   1   6  15      129.31      132.55     11.66 o 
   2   6  15      230.46      221.92     12.65 o 
   3   6  15      388.30      403.26     17.54 o 
   4   6  15      151.12      150.06      7.70 o 
   5   6  15      543.19      590.40     20.19 o 
  -2   7  15       70.03       61.06     39.74 o 
  -1   7  15       48.70       58.60      8.29 o 
   0   7  15       57.53       56.38      6.41 o 
   1   7  15       45.92       38.52     30.47 o 
   2   7  15       82.49       70.16      8.96 o 
   3   7  15        5.90        6.71      3.72 o 
   4   7  15       22.11       19.16      9.60 o 
   5   7  15        8.99        5.79      4.15 o 
  -1   8  15        5.86        5.82      8.17 o 
   0   8  15        8.42        5.96      4.32 o 
   1   8  15        1.81        1.25      3.94 o 
   2   8  15        6.55        8.05      3.95 o 
   3   8  15       85.23       81.87      9.01 o 
   4   8  15       85.67       83.33      8.69 o 
   5   8  15      150.53      153.99     11.53 o 
   0   9  15        0.19        1.33      2.34 o 
   1   9  15       31.38       11.49      9.69 o 
   2   9  15       39.27       25.13     15.61 o 
   3   9  15        7.97        7.66      5.62 o 
   4   9  15        7.24        6.71      4.32 o 
   2  10  15       16.35        7.80      8.31 o 
  -3  -7  16      236.98      249.88     15.50 o 
  -2  -7  16       16.55       15.72     13.21 o 
  -1  -7  16       40.33       36.07      6.89 o 
   0  -7  16       70.98       68.51      8.34 o 
  -4  -6  16        1.07        3.20      4.03 o 
  -3  -6  16       91.90      110.30     10.11 o 
  -2  -6  16       28.58       30.17     21.17 o 
  -1  -6  16      447.75      447.78     25.95 o 
   0  -6  16       25.08       19.30     10.02 o 
   1  -6  16        6.35        1.26      2.42 o 
  -4  -5  16       11.80       16.46     14.08 o 
  -3  -5  16      159.48      172.08     12.96 o 
  -2  -5  16       26.83       29.47     15.01 o 
  -1  -5  16      113.23      118.76      9.86 o 
   0  -5  16        2.08        0.73      3.95 o 
   1  -5  16       60.31       72.57      5.73 o 
   2  -5  16      182.23      223.46      9.65 o 
  -4  -4  16       21.02       16.49     17.51 o 
  -3  -4  16        3.35        3.17      4.58 o 
  -2  -4  16       33.75       23.17     24.41 o 
  -1  -4  16       10.24        8.33      5.14 o 
   0  -4  16      157.24      164.23     15.04 o 
   1  -4  16        6.96        5.38      4.59 o 
   2  -4  16       37.18       39.20      3.95 o 
   3  -4  16        1.59        4.42      3.75 o 
  -4  -3  16        0.01        1.80      3.21 o 
  -3  -3  16        3.41        3.84      6.31 o 
  -2  -3  16       12.89        7.82      6.20 o 
  -1  -3  16       39.91       45.43      6.78 o 
   0  -3  16        0.01        2.34      4.90 o 
   1  -3  16        3.62        5.66      3.48 o 
   2  -3  16        1.32        3.94      2.62 o 
   3  -3  16       17.71       20.97      3.39 o 
  -4  -2  16       25.53       38.09      5.01 o 
  -3  -2  16       61.24       57.23      5.78 o 
  -2  -2  16       29.56       33.30      5.39 o 
  -1  -2  16       66.60       66.07      4.71 o 
   0  -2  16       82.76       71.93      4.45 o 
   1  -2  16        8.20        5.68      3.14 o 
   2  -2  16       15.41       12.57      5.77 o 
   3  -2  16       20.52       15.17      6.02 o 
   4  -2  16      121.52      130.78      8.92 o 
  -4  -1  16        0.01        0.53      3.24 o 
  -3  -1  16        5.76        6.22      4.82 o 
  -2  -1  16       17.18       12.90      7.76 o 
  -1  -1  16        1.79        3.71      2.04 o 
   0  -1  16        5.62        4.91      3.28 o 
   1  -1  16        3.96        6.16      3.66 o 
   2  -1  16       30.12       22.72      7.24 o 
   3  -1  16       26.36       28.16      3.89 o 
   4  -1  16        8.83        4.94      3.61 o 
  -4   0  16       40.82       40.75      8.60 o 
  -3   0  16       45.66       57.03      4.60 o 
  -2   0  16      102.95      111.77      6.62 o 
  -1   0  16      124.51      125.12      8.29 o 
   0   0  16        5.07        6.05      3.44 o 
   1   0  16      266.44      279.88     10.01 o 
   2   0  16       90.41       77.07      4.94 o 
   3   0  16      101.64      112.02      6.08 o 
   4   0  16       38.03       33.23      6.49 o 
  -4   1  16        9.41        9.08      8.40 o 
  -3   1  16        0.26        1.47      1.68 o 
  -2   1  16       42.70       36.59      4.79 o 
  -1   1  16       77.59       65.21      6.40 o 
   0   1  16        5.04        4.28      2.65 o 
   1   1  16      377.32      374.16     11.23 o 
   2   1  16      110.73       93.49      6.60 o 
   3   1  16       57.92       47.39      6.07 o 
   4   1  16        3.07        1.66      2.16 o 
   5   1  16        8.66        6.95      4.62 o 
  -4   2  16       13.60        5.06      8.96 o 
  -3   2  16        0.94        1.77      2.39 o 
  -2   2  16       64.55       76.86      6.17 o 
  -1   2  16      113.03      102.84      7.41 o 
   0   2  16     1045.99     1099.17     32.22 o 
   1   2  16       39.02       41.19      5.96 o 
   2   2  16       97.51      110.47      7.85 o 
   3   2  16      107.53      108.77      6.19 o 
   4   2  16      106.52      112.42      7.76 o 
   5   2  16       63.70       63.65      4.41 o 
  -3   3  16        0.03        0.06      3.43 o 
  -2   3  16       96.78      106.26      8.52 o 
  -1   3  16      178.67      180.57     16.60 o 
   0   3  16        1.50        1.98      3.41 o 
   1   3  16        0.59        1.90      3.44 o 
   2   3  16       44.28       45.16      4.63 o 
   3   3  16       57.95       58.50      7.40 o 
   4   3  16        7.22        7.03      3.75 o 
   5   3  16       76.47       84.42      6.13 o 
  -3   4  16       29.07       24.06     23.36 o 
  -2   4  16       71.93       63.26      5.98 o 
  -1   4  16       54.04       53.64      7.10 o 
   0   4  16      119.59      120.66      7.78 o 
   1   4  16       38.09       28.07     10.17 o 
   2   4  16       68.81       62.77     11.03 o 
   3   4  16        7.75       11.65      4.79 o 
   4   4  16       41.10       46.81      8.41 o 
   5   4  16       22.00       14.28      8.98 o 
  -3   5  16       58.40       41.99      8.74 o 
  -2   5  16       16.07        8.93      9.86 o 
  -1   5  16        0.58        1.20      2.28 o 
   0   5  16      209.67      206.66     12.49 o 
   1   5  16       25.27       25.10     12.26 o 
   2   5  16        0.09        2.83      3.82 o 
   3   5  16        3.05        2.81      5.43 o 
   4   5  16        0.91        2.07      2.84 o 
   5   5  16       38.28       29.36     13.89 o 
  -2   6  16      254.52      227.60     38.54 o 
  -1   6  16      100.69      114.84     10.97 o 
   0   6  16      363.10      381.06     22.68 o 
   1   6  16       10.64        4.49      3.23 o 
   2   6  16      275.66      265.80     15.88 o 
   3   6  16       10.48        8.77      5.83 o 
   4   6  16       48.62       45.02     19.51 o 
   5   6  16       15.84        9.54      9.04 o 
  -1   7  16       78.51       64.31     24.39 o 
   0   7  16       77.61       68.32      5.58 o 
   1   7  16      356.28      366.32     18.96 o 
   2   7  16        1.24        1.82      3.60 o 
   3   7  16        1.86        2.81      3.70 o 
   4   7  16       15.17       16.36      7.87 o 
   5   7  16       23.72       18.17     10.65 o 
   0   8  16      182.60      201.26     24.75 o 
   1   8  16      304.09      321.06     15.60 o 
   2   8  16      141.06      157.11     13.18 o 
   3   8  16        3.39        0.70      4.72 o 
   4   8  16       13.23        9.92      5.06 o 
   1   9  16      218.25      226.47     11.85 o 
   2   9  16        5.36        4.82      5.17 o 
   3   9  16      114.12       96.45      7.45 o 
  -3  -6  17       92.34       87.03      8.65 o 
  -2  -6  17      327.15      305.95     18.85 o 
  -1  -6  17        7.18        6.32      8.70 o 
   0  -6  17        9.84       10.99      9.03 o 
  -3  -5  17      162.86      166.85     13.33 o 
  -2  -5  17        4.59        0.61      3.42 o 
  -1  -5  17        1.33        3.66      3.39 o 
   0  -5  17        3.30       -0.49      5.29 o 
   1  -5  17        0.43        0.46      4.42 o 
  -4  -4  17      130.08      157.57     11.04 o 
  -3  -4  17        5.11        5.97      6.59 o 
  -2  -4  17      124.85      143.66     11.88 o 
  -1  -4  17        0.02        2.47      3.36 o 
   0  -4  17       29.98       22.74     25.49 o 
   1  -4  17        4.76        2.50      4.95 o 
   2  -4  17        0.13       -2.97      5.07 o 
  -4  -3  17       12.05        7.62     11.55 o 
  -3  -3  17       43.03       56.95     20.14 o 
  -2  -3  17       70.66       76.13      8.27 o 
  -1  -3  17       85.51       89.43     10.92 o 
   0  -3  17        0.09        0.08      3.95 o 
   1  -3  17        0.02       -0.65      5.12 o 
   2  -3  17      603.62      736.29     39.15 o 
   3  -3  17      185.15      205.33     13.67 o 
  -4  -2  17        1.67        7.28      7.14 o 
  -3  -2  17       38.78       39.58     13.54 o 
  -2  -2  17        0.01        0.02      2.87 o 
  -1  -2  17      180.41      184.52     22.19 o 
   0  -2  17        3.74        5.59      4.09 o 
   1  -2  17       45.87       43.46      6.95 o 
   2  -2  17       37.63       25.16     17.19 o 
   3  -2  17      167.96      173.16     14.05 o 
  -3  -1  17       17.32       14.17      8.11 o 
  -2  -1  17      244.75      289.02     18.69 o 
  -1  -1  17        4.43        1.75      2.17 o 
   0  -1  17       26.27       26.02      3.90 o 
   1  -1  17      111.76      101.14      6.48 o 
   2  -1  17       37.99       33.48      4.41 o 
   3  -1  17       81.29       94.62     12.06 o 
   4  -1  17       28.62       17.48      7.39 o 
  -4   0  17        3.57        2.90      2.53 o 
  -3   0  17       71.51       75.23      5.80 o 
  -2   0  17        8.38        6.59      4.68 o 
  -1   0  17       21.78       24.70      4.71 o 
   0   0  17       49.16       46.07      4.25 o 
   1   0  17        0.95        1.51      2.27 o 
   2   0  17       25.94       22.59     12.24 o 
   3   0  17       74.12       86.09      5.81 o 
   4   0  17       12.81        7.53      8.57 o 
  -4   1  17       12.66       11.36     24.47 o 
  -3   1  17        0.20        2.21      2.32 o 
  -2   1  17       31.46       33.91      5.61 o 
  -1   1  17      123.65      115.97      7.34 o 
   0   1  17       91.29       98.12      7.23 o 
   1   1  17       56.11       45.10      7.84 o 
   2   1  17        2.19        1.37      4.44 o 
   3   1  17       58.69       62.89      5.09 o 
   4   1  17       52.56       50.45      5.20 o 
  -3   2  17      123.01      127.18     13.72 o 
  -2   2  17       35.44       38.93      5.88 o 
  -1   2  17       31.64       27.98     13.56 o 
   0   2  17      482.19      528.27     21.04 o 
   1   2  17       43.67       41.43      6.20 o 
   2   2  17       49.22       39.77      6.08 o 
   3   2  17       10.41        6.03      4.67 o 
   4   2  17        0.39        0.87      3.70 o 
  -3   3  17       80.36       97.35     12.31 o 
  -2   3  17        4.15        1.38      2.64 o 
  -1   3  17      173.14      173.23     15.40 o 
   0   3  17       37.91       40.69      4.34 o 
   1   3  17        0.24        1.68      3.75 o 
   2   3  17        3.99        3.36      3.34 o 
   3   3  17        8.56       10.83      6.04 o 
   4   3  17      110.32      122.03      9.14 o 
  -3   4  17       38.88       30.46     20.49 o 
  -2   4  17        3.89        4.73      4.79 o 
  -1   4  17        0.22        1.50      3.05 o 
   0   4  17        4.82        3.88      4.65 o 
   1   4  17       92.26      100.10      7.62 o 
   2   4  17        8.91        5.20      2.99 o 
   3   4  17        9.49       10.29      6.92 o 
   4   4  17       18.01       14.41     10.42 o 
  -2   5  17       41.74       51.21      8.83 o 
  -1   5  17      184.33      178.80     16.13 o 
   0   5  17      237.19      258.84     14.04 o 
   1   5  17        4.71        1.15      3.44 o 
   2   5  17      104.66       97.67      7.03 o 
   3   5  17      213.55      212.22     14.63 o 
   4   5  17      129.51      121.52     15.56 o 
  -1   6  17        7.55        6.85      5.74 o 
   0   6  17      110.10      107.94      9.95 o 
   1   6  17      132.99      136.08      8.99 o 
   2   6  17       19.50       13.03      7.84 o 
   3   6  17        3.79        3.24      3.40 o 
   4   6  17        0.30        2.11      3.04 o 
  -1   7  17      180.07      187.61     18.57 o 
   0   7  17       34.09       42.67      7.37 o 
   1   7  17        0.00       -2.04      4.63 o 
   2   7  17       16.61       16.81      9.86 o 
   3   7  17        9.40        5.73      4.42 o 
   4   7  17        1.48        1.64      3.11 o 
   1   8  17       38.13       39.14     11.81 o 
   2   8  17       55.75       49.47      8.75 o 
   3   8  17        5.38        1.85      5.21 o 
  -2  -5  18        8.87        7.68      6.63 o 
  -1  -5  18       18.11       18.70     15.89 o 
   0  -5  18        0.13        1.63      5.57 o 
  -3  -4  18       18.79       13.87     11.11 o 
  -2  -4  18      138.94      168.64     12.70 o 
  -1  -4  18        6.74        8.83      6.45 o 
   0  -4  18       45.77       31.72      6.54 o 
   1  -4  18       17.56       13.16     11.50 o 
  -3  -3  18       12.79        8.70     15.55 o 
  -2  -3  18      100.56       94.08      9.02 o 
  -1  -3  18       69.20       71.75      8.18 o 
   0  -3  18       17.92       14.24     17.39 o 
   1  -3  18       22.92       17.33     13.48 o 
   2  -3  18       21.40        8.88      6.27 o 
  -3  -2  18       38.41       32.30     22.61 o 
  -2  -2  18      360.99      418.14     25.99 o 
  -1  -2  18        3.85        3.50      7.56 o 
   0  -2  18       14.16       13.28      8.38 o 
   1  -2  18        2.22        3.11      6.90 o 
   2  -2  18       16.96       15.15     15.37 o 
  -3  -1  18        0.21       -1.22      4.25 o 
  -2  -1  18        1.50        0.48      2.72 o 
  -1  -1  18        4.95        1.98      4.69 o 
   0  -1  18       44.92       37.14      3.45 o 
   1  -1  18       75.50       82.24      5.65 o 
   2  -1  18       15.46       12.56      9.93 o 
   3  -1  18       35.03       26.67     12.47 o 
  -3   0  18       70.38       73.75      7.58 o 
  -2   0  18       10.47        9.90      6.65 o 
  -1   0  18        0.26        1.52      1.78 o 
   0   0  18       10.92        7.41      4.65 o 
   1   0  18        9.69       11.06      6.27 o 
   2   0  18       93.59       99.94      6.04 o 
   3   0  18        0.56        2.86      2.28 o 
  -3   1  18       55.03       60.40      8.80 o 
  -2   1  18        0.74        3.40      3.15 o 
  -1   1  18      116.32      139.53     10.36 o 
   0   1  18        6.91        6.89      4.48 o 
   1   1  18       76.66       84.57      6.06 o 
   2   1  18      102.63      103.54      6.87 o 
   3   1  18      139.41      145.43      9.35 o 
   4   1  18      323.16      357.35     15.85 o 
  -3   2  18        4.11        2.75      5.04 o 
  -2   2  18        8.52        7.01      6.29 o 
  -1   2  18       70.83       72.35      7.45 o 
   0   2  18       79.94       82.29      7.78 o 
   1   2  18      440.85      475.42     25.13 o 
   2   2  18        0.14        0.62      3.59 o 
   3   2  18        0.18        0.72      1.91 o 
   4   2  18        4.56        4.06      4.22 o 
  -2   3  18        0.69        1.63      2.75 o 
  -1   3  18       28.69       21.56     13.97 o 
   0   3  18       14.28       14.04      7.70 o 
   1   3  18       50.62       51.07      8.87 o 
   2   3  18       26.48       22.95     13.00 o 
   3   3  18      159.71      165.88      9.71 o 
   4   3  18       49.47       57.90      5.76 o 
  -2   4  18       15.95       13.94     12.45 o 
  -1   4  18      115.31      107.60      8.97 o 
   0   4  18       85.41       79.15      6.28 o 
   1   4  18       13.19       10.42      8.10 o 
   2   4  18       39.49       28.85     16.13 o 
   3   4  18       13.34       11.26      5.94 o 
   4   4  18       53.18       35.76     22.54 o 
  -1   5  18       96.87       95.68      7.16 o 
   0   5  18      278.63      283.04     15.10 o 
   1   5  18       57.92       56.88      5.14 o 
   2   5  18        3.56        1.59      2.72 o 
   3   5  18       99.66      103.71      7.66 o 
   4   5  18      108.86      108.78      7.77 o 
  -1   6  18      179.91      192.87     32.70 o 
   0   6  18       17.31       12.58      8.24 o 
   1   6  18       25.11       15.92      9.02 o 
   2   6  18       49.02       53.84     10.46 o 
   3   6  18      106.06      100.72      7.69 o 
   4   6  18       35.26       20.56     13.42 o 
   0   7  18        7.49        3.73      4.74 o 
   1   7  18       92.84       79.47      7.06 o 
   2   7  18       48.20       41.58     11.99 o 
   3   7  18      102.02      116.13      8.60 o 
  -2  -4  19       55.17       48.63     20.37 o 
  -1  -4  19      223.24      228.04     15.38 o 
   0  -4  19      103.04      108.52     10.24 o 
  -2  -3  19       94.10      104.84     10.16 o 
  -1  -3  19        1.34        4.60      5.46 o 
   0  -3  19        9.49        6.22      9.71 o 
   1  -3  19        1.62        0.08      3.96 o 
  -3  -2  19        0.10        1.42      2.65 o 
  -2  -2  19      357.69      410.90     22.81 o 
  -1  -2  19       73.15       91.30      9.53 o 
   0  -2  19        0.16        0.54      4.13 o 
   1  -2  19       17.35       19.07     19.75 o 
   2  -2  19       25.22       14.37     14.77 o 
  -3  -1  19       39.01       36.69      5.60 o 
  -2  -1  19       82.50       84.26     11.06 o 
  -1  -1  19       78.38       90.17      8.32 o 
   0  -1  19       42.02       36.30      6.89 o 
   1  -1  19        7.49        3.85      6.68 o 
   2  -1  19       28.21       18.95     14.71 o 
  -3   0  19       31.38       26.72     10.87 o 
  -2   0  19       84.13       99.84     10.37 o 
  -1   0  19        1.48        1.03      2.03 o 
   0   0  19        0.54        0.96      2.36 o 
   1   0  19        7.85        4.97      3.59 o 
   2   0  19        8.62        4.28      4.15 o 
   3   0  19      292.28      339.02     14.43 o 
  -2   1  19        6.95        4.09      3.45 o 
  -1   1  19      107.37      112.32     10.45 o 
   0   1  19       91.31       87.98     11.87 o 
   1   1  19      164.54      170.61     13.20 o 
   2   1  19       15.96       14.02      6.50 o 
   3   1  19       23.22       14.18      9.24 o 
  -2   2  19       84.40      110.89     12.01 o 
  -1   2  19      189.83      203.64     11.80 o 
   0   2  19      205.00      222.96     11.79 o 
   1   2  19      143.02      140.93     11.68 o 
   2   2  19        8.34        5.94      4.71 o 
   3   2  19        0.57        2.24      3.29 o 
  -2   3  19       81.20       71.65      5.30 o 
  -1   3  19        2.36        3.00      2.73 o 
   0   3  19       72.11       75.19      8.15 o 
   1   3  19       13.96        8.40      6.07 o 
   2   3  19        6.95        9.12      4.59 o 
   3   3  19        4.14        3.26      3.67 o 
  -1   4  19        0.44        0.79      2.33 o 
   0   4  19       82.27       86.30     13.76 o 
   1   4  19       48.18       46.07      5.08 o 
   2   4  19      128.93      138.69     11.10 o 
   3   4  19        5.65        5.25      4.52 o 
  -1   5  19        4.40        2.15      4.05 o 
   0   5  19       59.49       62.08      7.89 o 
   1   5  19       10.18        4.63      4.82 o 
   2   5  19       61.48       57.84      6.84 o 
   3   5  19        8.35        5.60      3.62 o 
   0   6  19        0.00        0.67      2.86 o 
   1   6  19       49.07       44.23      5.41 o 
   2   6  19       23.47       17.85     11.43 o 
  -1  -2  20        2.93        2.04      3.34 o 
   0  -2  20        5.21        9.08     11.72 o 
  -2  -1  20       34.43       24.58     23.86 o 
  -1  -1  20       39.17       48.96      7.44 o 
   0  -1  20        0.07        2.70      4.03 o 
   1  -1  20       10.72        3.65      6.86 o 
  -2   0  20      101.57      115.30      9.75 o 
  -1   0  20       34.35       24.41     24.69 o 
   0   0  20      194.23      222.92     15.27 o 
   1   0  20       71.50       37.60     33.74 o 
   2   0  20        9.88        3.90      4.61 o 
  -1   1  20      140.78      167.55      9.82 o 
   0   1  20      108.58      111.62      7.55 o 
   1   1  20        1.91        1.87      3.38 o 
   2   1  20      120.12      114.14     15.38 o 
  -1   2  20        1.89       -0.12      4.50 o 
   0   2  20       13.41        6.10      5.04 o 
   1   2  20        4.43        4.86      5.01 o 
   2   2  20       23.08       13.92     10.53 o 
  -1   3  20       35.59       34.72      4.17 o 
   0   3  20        7.26        4.18      4.08 o 
   1   3  20       58.73       54.96      5.58 o 
   2   3  20        6.34        5.25      4.68 o 
   0   4  20      220.43      240.92     13.24 o 
   1   4  20       10.36       10.42      6.64 o 
   2   4  20        7.61        5.53      4.93 o 
   1   5  20       54.45       29.91     28.87 o 
                                                 
